# Supplementary material for: Multi-omics analysis reveals the effects of microbiota on oral homeostasis
Source: Front Immunol. 2022 Sep 20;13:1005992. doi: 10.3389/fimmu.2022.1005992 (PMC9533175; doi:10.3389/fimmu.2022.1005992)
Supplement: Supplementary file 2 [file Table_1.xlsx]

## Sheet: metascape分析后nostressGO_AllLists
Category	GO	Description	LogP	Enrichment	Z-score	Log(q-value)
GO Molecular Functions	GO:0005198	structural molecule activity	-15	3.1	9.7	-10
Reactome Gene Sets	R-MMU-6805567	Keratinization	-14	5.9	11	-9.4
Reactome Gene Sets	R-MMU-6809371	Formation of the cornified envelope	-11	7.3	10	-7.1
GO Molecular Functions	GO:0030280	structural constituent of skin epidermis	-10	11	11	-6.5
GO Cellular Components	GO:0005740	mitochondrial envelope	-10	2.5	7.5	-6.3
GO Biological Processes	GO:0048285	organelle fission	-9.4	3.4	7.8	-5.8
GO Biological Processes	GO:0045103	intermediate filament-based process	-9.1	6.1	8.9	-5.6
GO Cellular Components	GO:0031966	mitochondrial membrane	-8.9	2.4	7	-5.5
GO Biological Processes	GO:0045109	intermediate filament organization	-8.9	6.8	9	-5.5
GO Cellular Components	GO:0099513	polymeric cytoskeletal fiber	-8.9	2.4	7	-5.5
GO Biological Processes	GO:0000280	nuclear division	-8.5	3.3	7.4	-5.2
GO Cellular Components	GO:0005882	intermediate filament	-8.4	4.7	8	-5.1
GO Biological Processes	GO:0045104	intermediate filament cytoskeleton organization	-8.3	5.8	8.4	-5.1
GO Biological Processes	GO:1903047	mitotic cell cycle process	-8.2	2.7	6.9	-4.9
GO Biological Processes	GO:0031424	keratinization	-8.2	7.1	8.7	-4.9
GO Cellular Components	GO:0005743	mitochondrial inner membrane	-7.8	2.5	6.6	-4.6
Reactome Gene Sets	R-MMU-1266738	Developmental Biology	-7.6	2.7	6.6	-4.5
KEGG Pathway	mmu04612	Antigen processing and presentation	-7.6	5.6	7.9	-4.5
GO Biological Processes	GO:0140014	mitotic nuclear division	-7.5	4.2	7.3	-4.4
GO Biological Processes	GO:0000278	mitotic cell cycle	-7.4	2.5	6.4	-4.3
GO Biological Processes	GO:0051301	cell division	-7.3	2.5	6.4	-4.2
GO Cellular Components	GO:0019866	organelle inner membrane	-7.2	2.4	6.2	-4.1
GO Biological Processes	GO:1902850	microtubule cytoskeleton organization involved in mitosis	-7.1	4.6	7.2	-4.1
GO Biological Processes	GO:0140694	non-membrane-bounded organelle assembly	-7.1	3	6.6	-4.1
GO Cellular Components	GO:0098798	mitochondrial protein-containing complex	-7.1	3.1	6.5	-4.1
GO Biological Processes	GO:2000816	negative regulation of mitotic sister chromatid separation	-7	9	8.6	-4.1
GO Biological Processes	GO:0033046	negative regulation of sister chromatid segregation	-7	9	8.6	-4.1
GO Biological Processes	GO:0033048	negative regulation of mitotic sister chromatid segregation	-7	9	8.6	-4.1
GO Biological Processes	GO:0030216	keratinocyte differentiation	-7	4.5	7.1	-4
GO Biological Processes	GO:0043603	cellular amide metabolic process	-6.9	2.1	5.9	-3.9
GO Biological Processes	GO:1905819	negative regulation of chromosome separation	-6.8	8.5	8.3	-3.9
GO Biological Processes	GO:0000819	sister chromatid segregation	-6.7	4.3	6.9	-3.8
GO Biological Processes	GO:0022402	cell cycle process	-6.7	2.1	5.8	-3.8
GO Biological Processes	GO:0051985	negative regulation of chromosome segregation	-6.7	8.3	8.1	-3.8
GO Molecular Functions	GO:0005509	calcium ion binding	-6.7	2.3	5.9	-3.8
GO Cellular Components	GO:0045111	intermediate filament cytoskeleton	-6.6	3.7	6.6	-3.7
GO Biological Processes	GO:0000070	mitotic sister chromatid segregation	-6.4	4.6	6.8	-3.6
GO Biological Processes	GO:0098813	nuclear chromosome segregation	-6.4	3.4	6.3	-3.6
GO Biological Processes	GO:0007094	mitotic spindle assembly checkpoint signaling	-6.3	8.8	8	-3.5
GO Biological Processes	GO:0071173	spindle assembly checkpoint signaling	-6.3	8.8	8	-3.5
GO Cellular Components	GO:0045095	keratin filament	-6.1	6.5	7.3	-3.4
KEGG Pathway	mmu05208	Chemical carcinogenesis - reactive oxygen species	-6.1	3.2	6.1	-3.3
GO Biological Processes	GO:0071174	mitotic spindle checkpoint signaling	-6.1	8.3	7.7	-3.3
GO Biological Processes	GO:0045841	negative regulation of mitotic metaphase/anaphase transition	-6.1	8.3	7.7	-3.3
GO Biological Processes	GO:0007059	chromosome segregation	-6.1	3	6	-3.3
GO Biological Processes	GO:0033047	regulation of mitotic sister chromatid segregation	-6.1	6.4	7.2	-3.3
GO Cellular Components	GO:0031674	I band	-6.1	3.9	6.3	-3.3
GO Biological Processes	GO:0031577	spindle checkpoint signaling	-6	8.1	7.6	-3.2
GO Biological Processes	GO:0043604	amide biosynthetic process	-5.9	2.3	5.6	-3.2
GO Biological Processes	GO:0009913	epidermal cell differentiation	-5.9	3.4	6	-3.2
GO Biological Processes	GO:1902100	negative regulation of metaphase/anaphase transition of cell cycle	-5.9	7.8	7.5	-3.2
KEGG Pathway	mmu05166	Human T-cell leukemia virus 1 infection	-5.8	3	5.8	-3.1
GO Biological Processes	GO:0007051	spindle organization	-5.8	3.7	6.1	-3.1
KEGG Pathway	mmu05164	Influenza A	-5.5	3.4	5.9	-2.9
GO Biological Processes	GO:0006518	peptide metabolic process	-5.5	2.2	5.3	-2.8
GO Molecular Functions	GO:0015662	P-type ion transporter activity	-5.5	8.4	7.3	-2.8
GO Molecular Functions	GO:0140358	P-type transmembrane transporter activity	-5.5	8.4	7.3	-2.8
WikiPathways	WP336	Fatty acid biosynthesis	-5.4	10	7.6	-2.8
KEGG Pathway	mmu05416	Viral myocarditis	-5.4	4.6	6.2	-2.7
GO Cellular Components	GO:0030018	Z disc	-5.3	3.8	5.9	-2.7
GO Cellular Components	GO:0005819	spindle	-5.3	2.5	5.3	-2.6
GO Biological Processes	GO:0018149	peptide cross-linking	-5.3	6.7	6.7	-2.6
GO Biological Processes	GO:0007052	mitotic spindle organization	-5.2	4.5	6	-2.6
GO Cellular Components	GO:0005840	ribosome	-5.2	2.9	5.4	-2.6
GO Biological Processes	GO:0051225	spindle assembly	-5.2	4.4	6	-2.6
GO Cellular Components	GO:0043292	contractile fiber	-5.1	2.9	5.4	-2.5
GO Biological Processes	GO:0043588	skin development	-5.1	2.7	5.3	-2.5
GO Biological Processes	GO:0045839	negative regulation of mitotic nuclear division	-5.1	6.4	6.5	-2.5
WikiPathways	WP1269	Fatty acid beta-oxidation	-5.1	7.4	6.8	-2.5
GO Cellular Components	GO:0005759	mitochondrial matrix	-5	2.7	5.2	-2.5
GO Biological Processes	GO:1901019	regulation of calcium ion transmembrane transporter activity	-5	4.3	5.8	-2.5
GO Cellular Components	GO:0030016	myofibril	-5	2.9	5.3	-2.4
GO Molecular Functions	GO:0015399	primary active transmembrane transporter activity	-4.9	3.6	5.5	-2.4
KEGG Pathway	mmu05415	Diabetic cardiomyopathy	-4.8	3	5.2	-2.3
WikiPathways	WP295	Electron transport chain	-4.8	4.1	5.6	-2.3
Reactome Gene Sets	R-MMU-453276	Regulation of mitotic cell cycle	-4.8	4.4	5.7	-2.2
Reactome Gene Sets	R-MMU-174143	APC/C-mediated degradation of cell cycle proteins	-4.8	4.4	5.7	-2.2
KEGG Pathway	mmu05020	Prion disease	-4.8	2.7	5.1	-2.2
GO Cellular Components	GO:0043034	costamere	-4.7	9.9	7	-2.2
GO Biological Processes	GO:0051988	regulation of attachment of spindle microtubules to kinetochore	-4.7	9.9	7	-2.2
GO Molecular Functions	GO:0017111	nucleoside-triphosphatase activity	-4.7	2.1	4.7	-2.2
GO Cellular Components	GO:0042611	MHC protein complex	-4.7	6.6	6.3	-2.2
GO Cellular Components	GO:0030017	sarcomere	-4.7	3	5.1	-2.2
KEGG Pathway	mmu01212	Fatty acid metabolism	-4.6	5.1	5.8	-2.1
Reactome Gene Sets	R-MMU-8978868	Fatty acid metabolism	-4.6	3.2	5.2	-2.1
KEGG Pathway	mmu04218	Cellular senescence	-4.6	3.1	5.1	-2.1
GO Biological Processes	GO:0008544	epidermis development	-4.6	2.5	4.9	-2.1
GO Biological Processes	GO:0048002	antigen processing and presentation of peptide antigen	-4.6	4.5	5.6	-2.1
Reactome Gene Sets	R-MMU-176814	Activation of APC/C and APC/C:Cdc20 mediated degradation of mitotic proteins	-4.6	4.5	5.6	-2.1
Reactome Gene Sets	R-MMU-2132295	MHC class II antigen presentation	-4.5	3.6	5.3	-2.1
KEGG Pathway	mmu04114	Oocyte meiosis	-4.5	3.6	5.3	-2.1
GO Biological Processes	GO:1905818	regulation of chromosome separation	-4.5	3.8	5.3	-2
GO Molecular Functions	GO:0016530	metallochaperone activity	-4.5	18	8.1	-2
GO Cellular Components	GO:0000779	condensed chromosome, centromeric region	-4.5	3.1	5	-2
GO Biological Processes	GO:0010965	regulation of mitotic sister chromatid separation	-4.5	4.1	5.4	-2
GO Biological Processes	GO:0033108	mitochondrial respiratory chain complex assembly	-4.4	4	5.3	-2
GO Biological Processes	GO:0055086	nucleobase-containing small molecule metabolic process	-4.4	2.1	4.6	-2
KEGG Pathway	mmu05012	Parkinson disease	-4.4	2.6	4.8	-2
GO Biological Processes	GO:0030855	epithelial cell differentiation	-4.4	2	4.5	-2
GO Biological Processes	GO:2001251	negative regulation of chromosome organization	-4.3	4.3	5.4	-1.9
GO Biological Processes	GO:0051784	negative regulation of nuclear division	-4.3	5.2	5.6	-1.9
GO Biological Processes	GO:0051983	regulation of chromosome segregation	-4.3	3.5	5.1	-1.9
GO Biological Processes	GO:0006412	translation	-4.3	2.3	4.6	-1.9
GO Biological Processes	GO:0007144	female meiosis I	-4.3	11	6.9	-1.9
GO Cellular Components	GO:0000940	outer kinetochore	-4.3	11	6.9	-1.9
GO Biological Processes	GO:0043043	peptide biosynthetic process	-4.3	2.2	4.6	-1.9
GO Biological Processes	GO:0006631	fatty acid metabolic process	-4.2	2.3	4.6	-1.9
GO Cellular Components	GO:0000776	kinetochore	-4.2	3.1	4.9	-1.9
GO Molecular Functions	GO:0008017	microtubule binding	-4.2	2.5	4.7	-1.8
GO Biological Processes	GO:0006635	fatty acid beta-oxidation	-4.2	5	5.5	-1.8
GO Biological Processes	GO:0051640	organelle localization	-4.1	2	4.4	-1.8
GO Molecular Functions	GO:0003735	structural constituent of ribosome	-4.1	3.1	4.8	-1.8
GO Biological Processes	GO:0043471	regulation of cellular carbohydrate catabolic process	-4.1	10	6.6	-1.8
GO Cellular Components	GO:0042383	sarcolemma	-4.1	3	4.8	-1.8
GO Cellular Components	GO:0044391	ribosomal subunit	-4.1	2.8	4.7	-1.7
GO Biological Processes	GO:0097435	supramolecular fiber organization	-4.1	2	4.3	-1.7
GO Cellular Components	GO:0005874	microtubule	-4.1	2.1	4.4	-1.7
Reactome Gene Sets	R-MMU-72766	Translation	-4.1	2.7	4.6	-1.7
GO Biological Processes	GO:1901136	carbohydrate derivative catabolic process	-4.1	3.2	4.8	-1.7
GO Biological Processes	GO:0033045	regulation of sister chromatid segregation	-4.1	3.7	5	-1.7
GO Biological Processes	GO:0045071	negative regulation of viral genome replication	-4	4.8	5.3	-1.7
KEGG Pathway	mmu04915	Estrogen signaling pathway	-4	3.3	4.8	-1.7
WikiPathways	WP401	Mitochondrial long chain fatty acid beta-oxidation	-4	9.8	6.4	-1.7
KEGG Pathway	mmu00190	Oxidative phosphorylation	-4	3.3	4.8	-1.7
GO Biological Processes	GO:0030071	regulation of mitotic metaphase/anaphase transition	-4	3.9	5	-1.7
GO Molecular Functions	GO:0003810	protein-glutamine gamma-glutamyltransferase activity	-3.9	14	7	-1.6
GO Biological Processes	GO:0015980	energy derivation by oxidation of organic compounds	-3.9	2.6	4.5	-1.6
GO Molecular Functions	GO:0015631	tubulin binding	-3.9	2.2	4.3	-1.6
GO Biological Processes	GO:1990544	mitochondrial ATP transmembrane transport	-3.9	24	8.2	-1.6
GO Biological Processes	GO:0140021	mitochondrial ADP transmembrane transport	-3.9	24	8.2	-1.6
GO Cellular Components	GO:0033597	mitotic checkpoint complex	-3.9	24	8.2	-1.6
GO Molecular Functions	GO:0005471	ATP:ADP antiporter activity	-3.9	24	8.2	-1.6
GO Biological Processes	GO:0046034	ATP metabolic process	-3.9	2.7	4.5	-1.6
GO Biological Processes	GO:0140013	meiotic nuclear division	-3.9	2.9	4.6	-1.6
Reactome Gene Sets	R-MMU-176409	APC/C:Cdc20 mediated degradation of mitotic proteins	-3.9	4.2	5	-1.6
GO Biological Processes	GO:0000910	cytokinesis	-3.9	3.6	4.8	-1.6
GO Cellular Components	GO:1990204	oxidoreductase complex	-3.9	3.4	4.7	-1.6
GO Biological Processes	GO:0072521	purine-containing compound metabolic process	-3.9	2.2	4.3	-1.6
GO Molecular Functions	GO:0046979	TAP2 binding	-3.9	7.2	5.8	-1.6
GO Cellular Components	GO:0046930	pore complex	-3.9	7.2	5.8	-1.6
GO Biological Processes	GO:1902099	regulation of metaphase/anaphase transition of cell cycle	-3.8	3.8	4.8	-1.6
KEGG Pathway	mmu05332	Graft-versus-host disease	-3.8	4.5	5	-1.5
KEGG Pathway	mmu05330	Allograft rejection	-3.8	4.5	5	-1.5
KEGG Pathway	mmu04914	Progesterone-mediated oocyte maturation	-3.8	3.8	4.8	-1.5
GO Biological Processes	GO:0090307	mitotic spindle assembly	-3.8	5	5.2	-1.5
GO Molecular Functions	GO:0046978	TAP1 binding	-3.8	7	5.6	-1.5
GO Molecular Functions	GO:0046977	TAP binding	-3.8	7	5.6	-1.5
GO Biological Processes	GO:0090306	meiotic spindle assembly	-3.7	13	6.6	-1.5
GO Molecular Functions	GO:0072341	modified amino acid binding	-3.7	3.5	4.7	-1.5
Reactome Gene Sets	R-MMU-611105	Respiratory electron transport	-3.7	3.7	4.7	-1.5
GO Biological Processes	GO:0009615	response to virus	-3.6	2.3	4.2	-1.4
GO Biological Processes	GO:0019884	antigen processing and presentation of exogenous antigen	-3.6	5.5	5.2	-1.4
GO Biological Processes	GO:0002483	antigen processing and presentation of endogenous peptide antigen	-3.6	5.5	5.2	-1.4
CORUM	CORUM:382	Respiratory chain complex I, mitochondrial	-3.6	5.5	5.2	-1.4
GO Biological Processes	GO:0019885	antigen processing and presentation of endogenous peptide antigen via MHC class I	-3.6	5.5	5.2	-1.4
GO Biological Processes	GO:0010639	negative regulation of organelle organization	-3.6	2.2	4.1	-1.4
GO Biological Processes	GO:0016042	lipid catabolic process	-3.6	2.4	4.2	-1.4
GO Biological Processes	GO:0033044	regulation of chromosome organization	-3.6	2.5	4.2	-1.4
GO Biological Processes	GO:0007093	mitotic cell cycle checkpoint signaling	-3.6	3.1	4.4	-1.4
GO Molecular Functions	GO:0008556	P-type potassium transmembrane transporter activity	-3.5	11	6.3	-1.4
GO Cellular Components	GO:0005890	sodium:potassium-exchanging ATPase complex	-3.5	11	6.3	-1.4
GO Biological Processes	GO:1901029	negative regulation of mitochondrial outer membrane permeabilization involved in apoptotic signaling pathway	-3.5	11	6.3	-1.4
GO Molecular Functions	GO:0046703	natural killer cell lectin-like receptor binding	-3.5	5.4	5.1	-1.4
GO Biological Processes	GO:0019882	antigen processing and presentation	-3.5	3.3	4.5	-1.4
GO Molecular Functions	GO:0016887	ATP hydrolysis activity	-3.5	2.4	4.1	-1.4
GO Biological Processes	GO:0061640	cytoskeleton-dependent cytokinesis	-3.5	3.5	4.5	-1.4
GO Biological Processes	GO:0006163	purine nucleotide metabolic process	-3.5	2.2	4	-1.3
GO Molecular Functions	GO:0016531	copper chaperone activity	-3.5	19	7.2	-1.3
Reactome Gene Sets	R-MMU-2980767	Activation of NIMA Kinases NEK9, NEK6, NEK7	-3.5	19	7.2	-1.3
GO Biological Processes	GO:0007057	spindle assembly involved in female meiosis I	-3.5	19	7.2	-1.3
GO Molecular Functions	GO:0032554	purine deoxyribonucleotide binding	-3.5	19	7.2	-1.3
GO Biological Processes	GO:0010155	regulation of proton transport	-3.5	6.3	5.2	-1.3
GO Biological Processes	GO:0090169	regulation of spindle assembly	-3.5	6.3	5.2	-1.3
Reactome Gene Sets	R-MMU-983170	Antigen Presentation: Folding, assembly and peptide loading of class I MHC	-3.5	5.2	5	-1.3
GO Biological Processes	GO:0060338	regulation of type I interferon-mediated signaling pathway	-3.5	5.2	5	-1.3
GO Biological Processes	GO:0007143	female meiotic nuclear division	-3.5	5.2	5	-1.3
GO Biological Processes	GO:0007088	regulation of mitotic nuclear division	-3.5	3.2	4.4	-1.3
GO Biological Processes	GO:1901673	regulation of mitotic spindle assembly	-3.5	7.8	5.6	-1.3
WikiPathways	WP164	Glutathione metabolism	-3.5	7.8	5.6	-1.3
GO Cellular Components	GO:0016010	dystrophin-associated glycoprotein complex	-3.5	7.8	5.6	-1.3
GO Biological Processes	GO:0060314	regulation of ryanodine-sensitive calcium-release channel activity	-3.5	7.8	5.6	-1.3
GO Biological Processes	GO:0051656	establishment of organelle localization	-3.5	2.1	3.9	-1.3
Reactome Gene Sets	R-MMU-2500257	Resolution of Sister Chromatid Cohesion	-3.4	3.2	4.4	-1.3
KEGG Pathway	mmu04940	Type I diabetes mellitus	-3.4	4	4.6	-1.3
GO Biological Processes	GO:1903046	meiotic cell cycle process	-3.4	2.7	4.1	-1.3
GO Biological Processes	GO:0019883	antigen processing and presentation of endogenous antigen	-3.4	5.1	4.9	-1.3
Reactome Gene Sets	R-MMU-163200	Respiratory electron transport, ATP synthesis by chemiosmotic coupling, and heat production by uncoupling proteins.	-3.4	3.2	4.3	-1.3
GO Cellular Components	GO:0045121	membrane raft	-3.4	2.1	3.9	-1.3
GO Cellular Components	GO:0019867	outer membrane	-3.4	2.6	4.1	-1.3
GO Cellular Components	GO:0031968	organelle outer membrane	-3.4	2.6	4.1	-1.3
GO Biological Processes	GO:0048525	negative regulation of viral process	-3.4	3.4	4.4	-1.3
GO Cellular Components	GO:0098857	membrane microdomain	-3.4	2.1	3.9	-1.3
GO Molecular Functions	GO:0004312	fatty acid synthase activity	-3.4	10	5.9	-1.3
Reactome Gene Sets	R-MMU-72702	Ribosomal scanning and start codon recognition	-3.4	4.4	4.7	-1.3
Reactome Gene Sets	R-MMU-72649	Translation initiation complex formation	-3.4	4.4	4.7	-1.3
GO Molecular Functions	GO:0019829	ATPase-coupled cation transmembrane transporter activity	-3.4	4.4	4.7	-1.3
GO Molecular Functions	GO:0003955	NAD(P)H dehydrogenase (quinone) activity	-3.4	7.5	5.4	-1.3
GO Molecular Functions	GO:0008307	structural constituent of muscle	-3.4	7.5	5.4	-1.3
GO Biological Processes	GO:0034440	lipid oxidation	-3.4	3.6	4.4	-1.3
KEGG Pathway	mmu04022	cGMP-PKG signaling pathway	-3.4	2.7	4.1	-1.3
GO Biological Processes	GO:0090224	regulation of spindle organization	-3.4	5	4.8	-1.3
GO Biological Processes	GO:0000075	cell cycle checkpoint signaling	-3.3	2.8	4.2	-1.2
KEGG Pathway	mmu00480	Glutathione metabolism	-3.3	3.9	4.5	-1.2
GO Biological Processes	GO:0006091	generation of precursor metabolites and energy	-3.3	2.2	3.9	-1.2
KEGG Pathway	mmu05169	Epstein-Barr virus infection	-3.3	2.4	4	-1.2
KEGG Pathway	mmu04514	Cell adhesion molecules	-3.3	2.7	4.1	-1.2
Reactome Gene Sets	R-MMU-72662	Activation of the mRNA upon binding of the cap-binding complex and eIFs, and subsequent binding to 43S	-3.3	4.3	4.6	-1.2
GO Biological Processes	GO:0051653	spindle localization	-3.3	4.3	4.6	-1.2
GO Biological Processes	GO:0009144	purine nucleoside triphosphate metabolic process	-3.3	3.1	4.2	-1.2
Reactome Gene Sets	R-MMU-68882	Mitotic Anaphase	-3.3	2.5	4	-1.2
GO Biological Processes	GO:0050792	regulation of viral process	-3.3	2.7	4.1	-1.2
Reactome Gene Sets	R-MMU-2555396	Mitotic Metaphase and Anaphase	-3.3	2.5	4	-1.2
GO Biological Processes	GO:0035634	response to stilbenoid	-3.3	7.1	5.2	-1.2
GO Biological Processes	GO:0002486	antigen processing and presentation of endogenous peptide antigen via MHC class I via ER pathway, TAP-independent	-3.3	5.7	4.9	-1.2
GO Biological Processes	GO:0002478	antigen processing and presentation of exogenous peptide antigen	-3.3	5.7	4.9	-1.2
Reactome Gene Sets	R-MMU-68886	M Phase	-3.3	2.1	3.8	-1.2
GO Biological Processes	GO:0022898	regulation of transmembrane transporter activity	-3.2	2.2	3.9	-1.2
GO Biological Processes	GO:0016051	carbohydrate biosynthetic process	-3.2	3.3	4.2	-1.2
GO Biological Processes	GO:0009404	toxin metabolic process	-3.2	9.7	5.7	-1.2
GO Biological Processes	GO:0036376	sodium ion export across plasma membrane	-3.2	9.7	5.7	-1.2
Reactome Gene Sets	R-MMU-141444	Amplification of signal from unattached kinetochores via a MAD2 inhibitory signal	-3.2	3.5	4.3	-1.2
Reactome Gene Sets	R-MMU-141424	Amplification of signal from the kinetochores	-3.2	3.5	4.3	-1.2
GO Biological Processes	GO:0044282	small molecule catabolic process	-3.2	2.2	3.8	-1.2
GO Biological Processes	GO:0015866	ADP transport	-3.2	16	6.5	-1.2
GO Molecular Functions	GO:0030249	guanylate cyclase regulator activity	-3.2	16	6.5	-1.2
Reactome Gene Sets	R-MMU-176417	Phosphorylation of Emi1	-3.2	16	6.5	-1.2
GO Biological Processes	GO:0007056	spindle assembly involved in female meiosis	-3.2	16	6.5	-1.2
Reactome Gene Sets	R-MMU-9014826	Interleukin-36 pathway	-3.2	16	6.5	-1.2
GO Molecular Functions	GO:0001730	2'-5'-oligoadenylate synthetase activity	-3.2	16	6.5	-1.2
GO Molecular Functions	GO:0016406	carnitine O-acyltransferase activity	-3.2	16	6.5	-1.2
KEGG Pathway	mmu05010	Alzheimer disease	-3.2	2	3.8	-1.2
Reactome Gene Sets	R-MMU-156827	L13a-mediated translational silencing of Ceruloplasmin expression	-3.2	3.2	4.2	-1.2
Reactome Gene Sets	R-MMU-69618	Mitotic Spindle Checkpoint	-3.2	3.2	4.2	-1.2
GO Molecular Functions	GO:0042626	ATPase-coupled transmembrane transporter activity	-3.2	3.2	4.2	-1.2
GO Cellular Components	GO:0072686	mitotic spindle	-3.2	2.6	4	-1.2
GO Biological Processes	GO:0002484	antigen processing and presentation of endogenous peptide antigen via MHC class I via ER pathway	-3.2	5.5	4.8	-1.2
GO Biological Processes	GO:0002476	antigen processing and presentation of endogenous peptide antigen via MHC class Ib	-3.2	5.5	4.8	-1.2
Reactome Gene Sets	R-MMU-176408	Regulation of APC/C activators between G1/S and early anaphase	-3.2	5.5	4.8	-1.2
Reactome Gene Sets	R-MMU-72706	GTP hydrolysis and joining of the 60S ribosomal subunit	-3.2	3.2	4.2	-1.2
GO Cellular Components	GO:0000922	spindle pole	-3.2	2.9	4	-1.1
Reactome Gene Sets	R-MMU-2467813	Separation of Sister Chromatids	-3.1	2.6	3.9	-1.1
KEGG Pathway	mmu05170	Human immunodeficiency virus 1 infection	-3.1	2.4	3.8	-1.1
KEGG Pathway	mmu05016	Huntington disease	-3.1	2.2	3.8	-1.1
KEGG Pathway	mmu04145	Phagosome	-3.1	2.6	3.9	-1.1
GO Biological Processes	GO:0002428	antigen processing and presentation of peptide antigen via MHC class Ib	-3.1	5.4	4.7	-1.1
Reactome Gene Sets	R-MMU-1236974	ER-Phagosome pathway	-3.1	5.4	4.7	-1.1
GO Biological Processes	GO:0042776	proton motive force-driven mitochondrial ATP synthesis	-3.1	4	4.4	-1.1
GO Molecular Functions	GO:0005504	fatty acid binding	-3.1	4	4.4	-1.1
GO Biological Processes	GO:0032728	positive regulation of interferon-beta production	-3.1	4.6	4.5	-1.1
GO Cellular Components	GO:0090533	cation-transporting ATPase complex	-3.1	9	5.4	-1.1
Reactome Gene Sets	R-MMU-200425	Carnitine metabolism	-3.1	9	5.4	-1.1
GO Cellular Components	GO:0000775	chromosome, centromeric region	-3.1	2.3	3.8	-1.1
GO Molecular Functions	GO:0048306	calcium-dependent protein binding	-3.1	3.3	4.1	-1.1
GO Cellular Components	GO:0032398	MHC class Ib protein complex	-3.1	6.5	4.9	-1.1
GO Biological Processes	GO:0002181	cytoplasmic translation	-3.1	3.1	4	-1.1
GO Cellular Components	GO:0098800	inner mitochondrial membrane protein complex	-3.1	2.8	3.9	-1.1
GO Biological Processes	GO:0045333	cellular respiration	-3	2.5	3.8	-1.1
GO Cellular Components	GO:0070469	respirasome	-3	3.3	4.1	-1.1
KEGG Pathway	mmu05320	Autoimmune thyroid disease	-3	3.6	4.2	-1.1
GO Biological Processes	GO:0032412	regulation of ion transmembrane transporter activity	-3	2.2	3.7	-1.1
GO Biological Processes	GO:0009150	purine ribonucleotide metabolic process	-3	2.1	3.6	-1
GO Molecular Functions	GO:0003777	microtubule motor activity	-3	3.9	4.2	-1
GO Biological Processes	GO:0006119	oxidative phosphorylation	-3	3.1	4	-1
GO Cellular Components	GO:0005747	mitochondrial respiratory chain complex I	-3	4.4	4.4	-1
Reactome Gene Sets	R-MMU-72695	Formation of the ternary complex, and subsequently, the 43S complex	-3	4.4	4.4	-1
GO Cellular Components	GO:0030964	NADH dehydrogenase complex	-3	4.4	4.4	-1
GO Cellular Components	GO:0045271	respiratory chain complex I	-3	4.4	4.4	-1
KEGG Pathway	mmu01524	Platinum drug resistance	-3	3.5	4.1	-1
GO Biological Processes	GO:0019395	fatty acid oxidation	-3	3.5	4.1	-1
GO Cellular Components	GO:0090665	glycoprotein complex	-3	6.3	4.8	-1
Reactome Gene Sets	R-MMU-179409	APC-Cdc20 mediated degradation of Nek2A	-3	6.3	4.8	-1
GO Molecular Functions	GO:0042610	CD8 receptor binding	-3	6.3	4.8	-1
GO Biological Processes	GO:0032409	regulation of transporter activity	-3	2.1	3.6	-1
GO Cellular Components	GO:0005757	mitochondrial permeability transition pore complex	-3	13	6	-1
GO Biological Processes	GO:0046060	dATP metabolic process	-3	13	6	-1
GO Molecular Functions	GO:0032552	deoxyribonucleotide binding	-3	13	6	-1
GO Biological Processes	GO:0032571	response to vitamin K	-3	13	6	-1
Reactome Gene Sets	R-MMU-6804114	TP53 Regulates Transcription of Genes Involved in G2 Cell Cycle Arrest	-3	13	6	-1
GO Molecular Functions	GO:0044389	ubiquitin-like protein ligase binding	-3	2.1	3.6	-1
GO Cellular Components	GO:0005741	mitochondrial outer membrane	-3	2.5	3.8	-1
Reactome Gene Sets	R-MMU-68877	Mitotic Prometaphase	-3	2.5	3.8	-1
GO Biological Processes	GO:0031000	response to caffeine	-3	8.4	5.2	-1
GO Biological Processes	GO:0030007	cellular potassium ion homeostasis	-3	8.4	5.2	-1
Reactome Gene Sets	R-MMU-1428517	The citric acid (TCA) cycle and respiratory electron transport	-3	2.6	3.8	-1
GO Biological Processes	GO:0001916	positive regulation of T cell mediated cytotoxicity	-3	4.3	4.3	-1
GO Biological Processes	GO:1903900	regulation of viral life cycle	-3	2.7	3.8	-1
Reactome Gene Sets	R-MMU-69620	Cell Cycle Checkpoints	-2.9	2.2	3.6	-1
Reactome Gene Sets	R-MMU-72613	Eukaryotic Translation Initiation	-2.9	3	3.9	-1
Reactome Gene Sets	R-MMU-72737	Cap-dependent Translation Initiation	-2.9	3	3.9	-1
GO Biological Processes	GO:0034764	positive regulation of transmembrane transport	-2.9	2.2	3.6	-0.99
GO Biological Processes	GO:0009060	aerobic respiration	-2.9	2.7	3.8	-0.99
GO Biological Processes	GO:0009062	fatty acid catabolic process	-2.9	3.4	4	-0.99
GO Molecular Functions	GO:0030881	beta-2-microglobulin binding	-2.9	6	4.7	-0.98
Reactome Gene Sets	R-MMU-1236977	Endosomal/Vacuolar pathway	-2.9	6	4.7	-0.98
GO Cellular Components	GO:0042612	MHC class I protein complex	-2.9	6	4.7	-0.98
KEGG Pathway	mmu04144	Endocytosis	-2.9	2.2	3.6	-0.98
KEGG Pathway	mmu04714	Thermogenesis	-2.9	2.3	3.6	-0.98
GO Cellular Components	GO:0005871	kinesin complex	-2.9	4.2	4.2	-0.98
KEGG Pathway	mmu00071	Fatty acid degradation	-2.9	4.2	4.2	-0.98
GO Biological Processes	GO:0015986	proton motive force-driven ATP synthesis	-2.9	3.7	4.1	-0.97
GO Biological Processes	GO:0032648	regulation of interferon-beta production	-2.9	3.7	4.1	-0.97
GO Molecular Functions	GO:0042605	peptide antigen binding	-2.9	3.7	4.1	-0.97
GO Biological Processes	GO:0002475	antigen processing and presentation via MHC class Ib	-2.9	4.8	4.3	-0.95
GO Biological Processes	GO:1901020	negative regulation of calcium ion transmembrane transporter activity	-2.9	4.8	4.3	-0.95
GO Biological Processes	GO:0006575	cellular modified amino acid metabolic process	-2.9	2.4	3.6	-0.95
GO Molecular Functions	GO:0016755	aminoacyltransferase activity	-2.9	7.8	5	-0.95
GO Cellular Components	GO:0098533	ATPase dependent transmembrane transport complex	-2.9	7.8	5	-0.95
GO Molecular Functions	GO:0016746	acyltransferase activity	-2.9	2.2	3.6	-0.94
GO Biological Processes	GO:0051607	defense response to virus	-2.8	2.3	3.6	-0.91
GO Cellular Components	GO:0043209	myelin sheath	-2.8	2.3	3.6	-0.91
GO Biological Processes	GO:0140546	defense response to symbiont	-2.8	2.3	3.5	-0.9
Reactome Gene Sets	R-MMU-936837	Ion transport by P-type ATPases	-2.8	4.1	4.1	-0.9
GO Biological Processes	GO:0060236	regulation of mitotic spindle organization	-2.8	4.7	4.3	-0.9
GO Molecular Functions	GO:0008553	P-type proton-exporting transporter activity	-2.8	12	5.5	-0.89
GO Cellular Components	GO:0042587	glycogen granule	-2.8	12	5.5	-0.89
GO Molecular Functions	GO:0015217	ADP transmembrane transporter activity	-2.8	12	5.5	-0.89
GO Biological Processes	GO:0006805	xenobiotic metabolic process	-2.8	2.9	3.7	-0.87
GO Molecular Functions	GO:0071889	14-3-3 protein binding	-2.8	4	4	-0.86
GO Biological Processes	GO:0002474	antigen processing and presentation of peptide antigen via MHC class I	-2.8	4	4	-0.86
GO Biological Processes	GO:0010823	negative regulation of mitochondrion organization	-2.8	4	4	-0.86
GO Molecular Functions	GO:0008137	NADH dehydrogenase (ubiquinone) activity	-2.8	7.4	4.8	-0.86
GO Biological Processes	GO:0035795	negative regulation of mitochondrial membrane permeability	-2.8	7.4	4.8	-0.86
GO Cellular Components	GO:0030864	cortical actin cytoskeleton	-2.7	3.2	3.8	-0.85
GO Cellular Components	GO:0005746	mitochondrial respirasome	-2.7	3.2	3.8	-0.85
KEGG Pathway	mmu00982	Drug metabolism - cytochrome P450	-2.7	3.5	3.9	-0.84
WikiPathways	WP1251	Metapathway biotransformation	-2.7	2.7	3.6	-0.84
GO Biological Processes	GO:0032411	positive regulation of transporter activity	-2.7	2.7	3.6	-0.84
GO Biological Processes	GO:0006164	purine nucleotide biosynthetic process	-2.7	2.4	3.5	-0.82
GO Biological Processes	GO:0046395	carboxylic acid catabolic process	-2.7	2.4	3.5	-0.82
GO Cellular Components	GO:0033106	cis-Golgi network membrane	-2.7	5.4	4.3	-0.81
GO Biological Processes	GO:0010954	positive regulation of protein processing	-2.7	5.4	4.3	-0.81
Reactome Gene Sets	R-MMU-9648025	EML4 and NUDC in mitotic spindle formation	-2.7	3	3.7	-0.8
GO Cellular Components	GO:0098803	respiratory chain complex	-2.7	3.2	3.7	-0.79
GO Biological Processes	GO:0009141	nucleoside triphosphate metabolic process	-2.7	2.6	3.6	-0.79
GO Biological Processes	GO:0016054	organic acid catabolic process	-2.7	2.3	3.4	-0.79
GO Biological Processes	GO:0035458	cellular response to interferon-beta	-2.7	3.9	3.9	-0.79
Reactome Gene Sets	R-MMU-6799198	Complex I biogenesis	-2.7	3.9	3.9	-0.79
GO Molecular Functions	GO:0043295	glutathione binding	-2.7	7	4.6	-0.79
GO Biological Processes	GO:0010755	regulation of plasminogen activation	-2.7	7	4.6	-0.79
GO Biological Processes	GO:0005978	glycogen biosynthetic process	-2.7	7	4.6	-0.79
GO Biological Processes	GO:0099150	regulation of postsynaptic specialization assembly	-2.7	7	4.6	-0.79
GO Biological Processes	GO:0009250	glucan biosynthetic process	-2.7	7	4.6	-0.79
GO Molecular Functions	GO:0050136	NADH dehydrogenase (quinone) activity	-2.7	7	4.6	-0.79
KEGG Pathway	mmu04110	Cell cycle	-2.7	2.8	3.6	-0.79
Reactome Gene Sets	R-MMU-179419	APC:Cdc20 mediated degradation of cell cycle proteins prior to satisfation of the cell cycle checkpoint	-2.7	3.4	3.8	-0.79
Reactome Gene Sets	R-MMU-174178	APC/C:Cdh1 mediated degradation of Cdc20 and other APC/C:Cdh1 targeted proteins in late mitosis/early G1	-2.7	3.4	3.8	-0.79
KEGG Pathway	mmu00980	Metabolism of xenobiotics by cytochrome P450	-2.7	3.4	3.8	-0.79
GO Biological Processes	GO:0000281	mitotic cytokinesis	-2.7	3.4	3.8	-0.79
GO Molecular Functions	GO:0042288	MHC class I protein binding	-2.6	4.4	4	-0.78
GO Biological Processes	GO:0032964	collagen biosynthetic process	-2.6	10	5.1	-0.78
GO Biological Processes	GO:0010756	positive regulation of plasminogen activation	-2.6	10	5.1	-0.78
GO Biological Processes	GO:0070995	NADPH oxidation	-2.6	10	5.1	-0.78
GO Biological Processes	GO:1904776	regulation of protein localization to cell cortex	-2.6	10	5.1	-0.78
GO Cellular Components	GO:0043203	axon hillock	-2.6	10	5.1	-0.78
Reactome Gene Sets	R-MMU-211859	Biological oxidations	-2.6	2.3	3.4	-0.77
GO Biological Processes	GO:0032981	mitochondrial respiratory chain complex I assembly	-2.6	3.8	3.9	-0.77
GO Biological Processes	GO:0010257	NADH dehydrogenase complex assembly	-2.6	3.8	3.9	-0.77
GO Biological Processes	GO:0001914	regulation of T cell mediated cytotoxicity	-2.6	3.8	3.9	-0.77
GO Biological Processes	GO:0007127	meiosis I	-2.6	2.7	3.5	-0.75
KEGG Pathway	mmu05171	Coronavirus disease - COVID-19	-2.6	2.2	3.3	-0.75
GO Cellular Components	GO:0034451	centriolar satellite	-2.6	2.9	3.6	-0.75
GO Biological Processes	GO:0014904	myotube cell development	-2.6	4.3	3.9	-0.74
WikiPathways	WP1248	Oxidative phosphorylation	-2.6	3.7	3.8	-0.74
GO Biological Processes	GO:0009165	nucleotide biosynthetic process	-2.6	2.2	3.3	-0.74
GO Biological Processes	GO:0051303	establishment of chromosome localization	-2.6	3.3	3.7	-0.74
GO Biological Processes	GO:0061982	meiosis I cell cycle process	-2.6	2.7	3.5	-0.74
KEGG Pathway	mmu05150	Staphylococcus aureus infection	-2.6	2.7	3.5	-0.74
KEGG Pathway	mmu00061	Fatty acid biosynthesis	-2.6	6.6	4.4	-0.73
GO Biological Processes	GO:0000212	meiotic spindle organization	-2.6	6.6	4.4	-0.73
GO Biological Processes	GO:1905709	negative regulation of membrane permeability	-2.6	6.6	4.4	-0.73
GO Molecular Functions	GO:1900750	oligopeptide binding	-2.6	6.6	4.4	-0.73
GO Molecular Functions	GO:0051087	chaperone binding	-2.6	2.9	3.5	-0.73
GO Biological Processes	GO:0072522	purine-containing compound biosynthetic process	-2.6	2.3	3.4	-0.73
GO Molecular Functions	GO:0004364	glutathione transferase activity	-2.6	5.1	4.1	-0.73
GO Biological Processes	GO:1903319	positive regulation of protein maturation	-2.6	5.1	4.1	-0.73
GO Biological Processes	GO:0051783	regulation of nuclear division	-2.5	2.5	3.4	-0.72
GO Biological Processes	GO:0043467	regulation of generation of precursor metabolites and energy	-2.5	2.5	3.4	-0.72
Reactome Gene Sets	R-MMU-1236975	Antigen processing-Cross presentation	-2.5	3	3.6	-0.72
GO Cellular Components	GO:0030666	endocytic vesicle membrane	-2.5	4.2	3.9	-0.71
GO Biological Processes	GO:0044242	cellular lipid catabolic process	-2.5	2.3	3.3	-0.69
GO Cellular Components	GO:0022626	cytosolic ribosome	-2.5	2.8	3.5	-0.69
GO Biological Processes	GO:0050000	chromosome localization	-2.5	3.3	3.6	-0.69
GO Molecular Functions	GO:0042287	MHC protein binding	-2.5	3.6	3.7	-0.68
GO Molecular Functions	GO:0070566	adenylyltransferase activity	-2.5	4.9	4	-0.68
GO Biological Processes	GO:0051085	chaperone cofactor-dependent protein refolding	-2.5	4.9	4	-0.68
GO Biological Processes	GO:0030258	lipid modification	-2.5	2.4	3.3	-0.68
GO Molecular Functions	GO:0050661	NADP binding	-2.5	4.1	3.8	-0.68
GO Cellular Components	GO:0022627	cytosolic small ribosomal subunit	-2.5	4.1	3.8	-0.68
GO Biological Processes	GO:0034767	positive regulation of ion transmembrane transport	-2.5	2.2	3.3	-0.68
GO Biological Processes	GO:0000050	urea cycle	-2.5	9.4	4.8	-0.68
GO Biological Processes	GO:0071941	nitrogen cycle metabolic process	-2.5	9.4	4.8	-0.68
Reactome Gene Sets	R-MMU-162658	Golgi Cisternae Pericentriolar Stack Reorganization	-2.5	9.4	4.8	-0.68
GO Biological Processes	GO:0019627	urea metabolic process	-2.5	9.4	4.8	-0.68
GO Biological Processes	GO:1904959	regulation of cytochrome-c oxidase activity	-2.5	9.4	4.8	-0.68
Reactome Gene Sets	R-MMU-70635	Urea cycle	-2.5	9.4	4.8	-0.68
GO Molecular Functions	GO:0008554	P-type sodium transporter activity	-2.5	9.4	4.8	-0.68
WikiPathways	WP2318	Fatty acid oxidation	-2.5	9.4	4.8	-0.68
GO Molecular Functions	GO:0005391	P-type sodium:potassium-exchanging transporter activity	-2.5	9.4	4.8	-0.68
GO Biological Processes	GO:0019886	antigen processing and presentation of exogenous peptide antigen via MHC class II	-2.5	6.3	4.3	-0.68
KEGG Pathway	mmu00220	Arginine biosynthesis	-2.5	6.3	4.3	-0.68
GO Biological Processes	GO:0000028	ribosomal small subunit assembly	-2.5	6.3	4.3	-0.68
GO Molecular Functions	GO:0003954	NADH dehydrogenase activity	-2.5	6.3	4.3	-0.68
GO Biological Processes	GO:0009145	purine nucleoside triphosphate biosynthetic process	-2.5	3	3.5	-0.68
GO Biological Processes	GO:0045069	regulation of viral genome replication	-2.5	3	3.5	-0.68
GO Biological Processes	GO:0009152	purine ribonucleotide biosynthetic process	-2.5	2.4	3.3	-0.68
GO Biological Processes	GO:1901293	nucleoside phosphate biosynthetic process	-2.5	2.2	3.2	-0.67
GO Biological Processes	GO:0032414	positive regulation of ion transmembrane transporter activity	-2.4	2.6	3.3	-0.65
KEGG Pathway	mmu01230	Biosynthesis of amino acids	-2.4	3.2	3.5	-0.65
Reactome Gene Sets	R-MMU-156590	Glutathione conjugation	-2.4	4.8	3.9	-0.64
GO Molecular Functions	GO:0042608	T cell receptor binding	-2.4	4.8	3.9	-0.64
Reactome Gene Sets	R-MMU-72689	Formation of a pool of free 40S subunits	-2.4	2.9	3.4	-0.63
GO Cellular Components	GO:0045171	intercellular bridge	-2.4	2.9	3.4	-0.63
GO Molecular Functions	GO:0016765	transferase activity, transferring alkyl or aryl (other than methyl) groups	-2.4	3.5	3.6	-0.63
GO Cellular Components	GO:0005875	microtubule associated complex	-2.4	2.4	3.3	-0.62
GO Cellular Components	GO:0044292	dendrite terminus	-2.4	6	4.1	-0.62
GO Biological Processes	GO:0033617	mitochondrial cytochrome c oxidase assembly	-2.4	6	4.1	-0.62
Reactome Gene Sets	R-MMU-141430	Inactivation of APC/C via direct inhibition of the APC/C complex	-2.4	6	4.1	-0.62
GO Cellular Components	GO:0098576	lumenal side of membrane	-2.4	6	4.1	-0.62
Reactome Gene Sets	R-MMU-141405	Inhibition of the proteolytic activity of APC/C required for the onset of anaphase by mitotic spindle checkpoint components	-2.4	6	4.1	-0.62
GO Biological Processes	GO:0051972	regulation of telomerase activity	-2.4	3.9	3.7	-0.62
GO Biological Processes	GO:0044839	cell cycle G2/M phase transition	-2.4	3.9	3.7	-0.62
GO Biological Processes	GO:1903959	regulation of anion transmembrane transport	-2.4	4.6	3.8	-0.6
GO Biological Processes	GO:0034340	response to type I interferon	-2.4	4.6	3.8	-0.6
GO Molecular Functions	GO:0015453	oxidoreduction-driven active transmembrane transporter activity	-2.4	4.6	3.8	-0.6
GO Cellular Components	GO:0032592	integral component of mitochondrial membrane	-2.4	3.1	3.4	-0.6
GO Biological Processes	GO:1904732	regulation of electron transfer activity	-2.4	8.6	4.5	-0.59
GO Biological Processes	GO:0002503	peptide antigen assembly with MHC class II protein complex	-2.4	8.6	4.5	-0.59
GO Biological Processes	GO:0002399	MHC class II protein complex assembly	-2.4	8.6	4.5	-0.59
GO Biological Processes	GO:0035456	response to interferon-beta	-2.3	3.4	3.5	-0.57
GO Cellular Components	GO:0015935	small ribosomal subunit	-2.3	3.1	3.4	-0.57
Reactome Gene Sets	R-MMU-69273	Cyclin A/B1/B2 associated events during G2/M transition	-2.3	5.7	4	-0.56
GO Biological Processes	GO:0002495	antigen processing and presentation of peptide antigen via MHC class II	-2.3	5.7	4	-0.56
Reactome Gene Sets	R-MMU-3371571	HSF1-dependent transactivation	-2.3	5.7	4	-0.56
GO Biological Processes	GO:0055075	potassium ion homeostasis	-2.3	4.5	3.7	-0.56
GO Biological Processes	GO:0006754	ATP biosynthetic process	-2.3	3	3.4	-0.54
GO Cellular Components	GO:0098573	intrinsic component of mitochondrial membrane	-2.3	3	3.4	-0.54
GO Biological Processes	GO:1901021	positive regulation of calcium ion transmembrane transporter activity	-2.3	3.8	3.6	-0.54
KEGG Pathway	mmu04910	Insulin signaling pathway	-2.3	2.5	3.2	-0.54
GO Biological Processes	GO:0006839	mitochondrial transport	-2.3	2.5	3.2	-0.52
KEGG Pathway	mmu00051	Fructose and mannose metabolism	-2.3	4.4	3.7	-0.51
GO Molecular Functions	GO:0016655	oxidoreductase activity, acting on NAD(P)H, quinone or similar compound as acceptor	-2.3	4.4	3.7	-0.51
GO Molecular Functions	GO:0023023	MHC protein complex binding	-2.3	5.5	3.9	-0.5
GO Biological Processes	GO:0006516	glycoprotein catabolic process	-2.3	5.5	3.9	-0.5
GO Biological Processes	GO:1904666	regulation of ubiquitin protein ligase activity	-2.3	5.5	3.9	-0.5
GO Biological Processes	GO:0002504	antigen processing and presentation of peptide or polysaccharide antigen via MHC class II	-2.3	5.5	3.9	-0.5
GO Biological Processes	GO:0090231	regulation of spindle checkpoint	-2.3	5.5	3.9	-0.5
GO Biological Processes	GO:1902307	positive regulation of sodium ion transmembrane transport	-2.3	5.5	3.9	-0.5
GO Biological Processes	GO:0072329	monocarboxylic acid catabolic process	-2.2	2.7	3.2	-0.5
GO Biological Processes	GO:0045930	negative regulation of mitotic cell cycle	-2.2	2.1	3	-0.5
GO Cellular Components	GO:0030863	cortical cytoskeleton	-2.2	2.6	3.2	-0.5
GO Biological Processes	GO:0051987	positive regulation of attachment of spindle microtubules to kinetochore	-2.2	7.8	4.3	-0.5
GO Molecular Functions	GO:0030955	potassium ion binding	-2.2	7.8	4.3	-0.5
GO Biological Processes	GO:0009215	purine deoxyribonucleoside triphosphate metabolic process	-2.2	7.8	4.3	-0.5
GO Molecular Functions	GO:0002162	dystroglycan binding	-2.2	7.8	4.3	-0.5
GO Cellular Components	GO:0042613	MHC class II protein complex	-2.2	7.8	4.3	-0.5
Reactome Gene Sets	R-MMU-68884	Mitotic Telophase/Cytokinesis	-2.2	7.8	4.3	-0.5
GO Molecular Functions	GO:0005347	ATP transmembrane transporter activity	-2.2	7.8	4.3	-0.5
GO Cellular Components	GO:0005912	adherens junction	-2.2	2.4	3.1	-0.49
GO Biological Processes	GO:0009260	ribonucleotide biosynthetic process	-2.2	2.2	3	-0.48
GO Molecular Functions	GO:0009055	electron transfer activity	-2.2	3.6	3.4	-0.48
Reactome Gene Sets	R-MMU-983189	Kinesins	-2.2	3.6	3.4	-0.48
GO Biological Processes	GO:0019319	hexose biosynthetic process	-2.2	4.2	3.6	-0.48
CORUM	CORUM:381	Respiratory chain complex I, mitochondrial	-2.2	4.2	3.6	-0.48
GO Biological Processes	GO:0051084	'de novo' post-translational protein folding	-2.2	4.2	3.6	-0.48
GO Molecular Functions	GO:0031072	heat shock protein binding	-2.2	2.4	3.1	-0.47
Reactome Gene Sets	R-MMU-71291	Metabolism of amino acids and derivatives	-2.2	2	2.9	-0.47
GO Cellular Components	GO:0015934	large ribosomal subunit	-2.2	2.5	3.1	-0.46
KEGG Pathway	mmu04659	Th17 cell differentiation	-2.2	2.7	3.1	-0.46
GO Cellular Components	GO:0031970	organelle envelope lumen	-2.2	2.7	3.1	-0.46
GO Biological Processes	GO:0060339	negative regulation of type I interferon-mediated signaling pathway	-2.2	5.2	3.8	-0.45
WikiPathways	WP10	IL-9 signaling pathway	-2.2	5.2	3.8	-0.45
KEGG Pathway	mmu04260	Cardiac muscle contraction	-2.2	2.9	3.2	-0.45
GO Biological Processes	GO:0051438	regulation of ubiquitin-protein transferase activity	-2.2	3.6	3.4	-0.45
GO Biological Processes	GO:0051293	establishment of spindle localization	-2.2	3.6	3.4	-0.45
Reactome Gene Sets	R-MMU-196854	Metabolism of vitamins and cofactors	-2.2	2.3	3	-0.45
KEGG Pathway	mmu05160	Hepatitis C	-2.2	2.3	3	-0.45
GO Molecular Functions	GO:0003774	cytoskeletal motor activity	-2.2	2.7	3.1	-0.45
GO Biological Processes	GO:0000271	polysaccharide biosynthetic process	-2.2	4.1	3.5	-0.45
GO Biological Processes	GO:0033692	cellular polysaccharide biosynthetic process	-2.2	4.1	3.5	-0.45
GO Biological Processes	GO:1900371	regulation of purine nucleotide biosynthetic process	-2.2	4.1	3.5	-0.45
KEGG Pathway	mmu04960	Aldosterone-regulated sodium reabsorption	-2.2	4.1	3.5	-0.45
GO Biological Processes	GO:0006458	'de novo' protein folding	-2.2	4.1	3.5	-0.45
GO Biological Processes	GO:0040001	establishment of mitotic spindle localization	-2.2	4.1	3.5	-0.45
GO Biological Processes	GO:0030808	regulation of nucleotide biosynthetic process	-2.2	4.1	3.5	-0.45
GO Biological Processes	GO:0044772	mitotic cell cycle phase transition	-2.2	2.4	3	-0.45
GO Molecular Functions	GO:0051082	unfolded protein binding	-2.2	2.9	3.2	-0.44
KEGG Pathway	mmu04658	Th1 and Th2 cell differentiation	-2.2	2.9	3.2	-0.44
Reactome Gene Sets	R-MMU-1799339	SRP-dependent cotranslational protein targeting to membrane	-2.2	2.9	3.2	-0.44
GO Biological Processes	GO:0010821	regulation of mitochondrion organization	-2.1	2.4	3	-0.43
GO Biological Processes	GO:0032479	regulation of type I interferon production	-2.1	2.6	3.1	-0.43
Reactome Gene Sets	R-MMU-196849	Metabolism of water-soluble vitamins and cofactors	-2.1	2.6	3.1	-0.43
Reactome Gene Sets	R-MMU-2046106	alpha-linolenic acid (ALA) metabolism	-2.1	7.2	4.1	-0.43
GO Biological Processes	GO:0009437	carnitine metabolic process	-2.1	7.2	4.1	-0.43
GO Biological Processes	GO:1901679	nucleotide transmembrane transport	-2.1	7.2	4.1	-0.43
GO Cellular Components	GO:0070938	contractile ring	-2.1	7.2	4.1	-0.43
GO Molecular Functions	GO:0023026	MHC class II protein complex binding	-2.1	7.2	4.1	-0.43
Reactome Gene Sets	R-MMU-2046104	alpha-linolenic (omega3) and linoleic (omega6) acid metabolism	-2.1	7.2	4.1	-0.43
Reactome Gene Sets	R-MMU-3371568	Attenuation phase	-2.1	7.2	4.1	-0.43
GO Molecular Functions	GO:0017166	vinculin binding	-2.1	7.2	4.1	-0.43
GO Biological Processes	GO:2000489	regulation of hepatic stellate cell activation	-2.1	7.2	4.1	-0.43
GO Biological Processes	GO:0051146	striated muscle cell differentiation	-2.1	2	2.9	-0.43
GO Biological Processes	GO:0060759	regulation of response to cytokine stimulus	-2.1	2.3	3	-0.42
GO Biological Processes	GO:1901028	regulation of mitochondrial outer membrane permeabilization involved in apoptotic signaling pathway	-2.1	5	3.6	-0.42
GO Biological Processes	GO:0071357	cellular response to type I interferon	-2.1	5	3.6	-0.42
KEGG Pathway	mmu05310	Asthma	-2.1	5	3.6	-0.42
GO Molecular Functions	GO:0016863	intramolecular oxidoreductase activity, transposing C=C bonds	-2.1	5	3.6	-0.42
GO Biological Processes	GO:0060337	type I interferon signaling pathway	-2.1	5	3.6	-0.42
WikiPathways	WP1259	Retinol metabolism	-2.1	4	3.4	-0.42
Reactome Gene Sets	R-MMU-5674135	MAP2K and MAPK activation	-2.1	4	3.4	-0.42
GO Biological Processes	GO:0006941	striated muscle contraction	-2.1	2.6	3.1	-0.42
GO Biological Processes	GO:0006937	regulation of muscle contraction	-2.1	2.2	2.9	-0.42
GO Biological Processes	GO:0019748	secondary metabolic process	-2.1	3.4	3.3	-0.41
GO Biological Processes	GO:0032481	positive regulation of type I interferon production	-2.1	3	3.2	-0.41
Reactome Gene Sets	R-MMU-174184	Cdc20:Phospho-APC/C mediated degradation of Cyclin A	-2.1	3	3.2	-0.41
Reactome Gene Sets	R-MMU-975956	Nonsense Mediated Decay (NMD) independent of the Exon Junction Complex (EJC)	-2.1	2.8	3.1	-0.41
GO Biological Processes	GO:0072698	protein localization to microtubule cytoskeleton	-2.1	3.9	3.4	-0.38
GO Biological Processes	GO:0051294	establishment of spindle orientation	-2.1	3.9	3.4	-0.38
GO Biological Processes	GO:0001912	positive regulation of leukocyte mediated cytotoxicity	-2.1	2.8	3	-0.38
Reactome Gene Sets	R-MMU-6811434	COPI-dependent Golgi-to-ER retrograde traffic	-2.1	2.8	3	-0.38
GO Biological Processes	GO:0009142	nucleoside triphosphate biosynthetic process	-2.1	2.6	3	-0.38
GO Biological Processes	GO:1903170	negative regulation of calcium ion transmembrane transport	-2.1	3.4	3.2	-0.38
WikiPathways	WP1249	EPO receptor signaling	-2.1	4.8	3.5	-0.37
GO Biological Processes	GO:0008535	respiratory chain complex IV assembly	-2.1	4.8	3.5	-0.37
GO Biological Processes	GO:0006883	cellular sodium ion homeostasis	-2.1	4.8	3.5	-0.37
GO Biological Processes	GO:0046390	ribose phosphate biosynthetic process	-2.1	2.1	2.8	-0.37
GO Biological Processes	GO:0072530	purine-containing compound transmembrane transport	-2	6.7	3.9	-0.37
GO Molecular Functions	GO:0019841	retinol binding	-2	6.7	3.9	-0.37
WikiPathways	WP4351	Omega-9 fatty acid synthesis	-2	6.7	3.9	-0.37
GO Biological Processes	GO:0051382	kinetochore assembly	-2	6.7	3.9	-0.37
GO Biological Processes	GO:1900038	negative regulation of cellular response to hypoxia	-2	6.7	3.9	-0.37
GO Biological Processes	GO:1901524	regulation of mitophagy	-2	6.7	3.9	-0.37
GO Biological Processes	GO:0015867	ATP transport	-2	6.7	3.9	-0.37
GO Biological Processes	GO:0010882	regulation of cardiac muscle contraction by calcium ion signaling	-2	6.7	3.9	-0.37
GO Molecular Functions	GO:0010851	cyclase regulator activity	-2	6.7	3.9	-0.37
GO Biological Processes	GO:0099151	regulation of postsynaptic density assembly	-2	6.7	3.9	-0.37
GO Molecular Functions	GO:0051371	muscle alpha-actinin binding	-2	6.7	3.9	-0.37
GO Cellular Components	GO:0005758	mitochondrial intermembrane space	-2	2.7	3	-0.37
Reactome Gene Sets	R-MMU-8852276	The role of GTSE1 in G2/M progression after G2 checkpoint	-2	3	3.1	-0.37
GO Biological Processes	GO:0005976	polysaccharide metabolic process	-2	3	3.1	-0.37
KEGG Pathway	mmu04918	Thyroid hormone synthesis	-2	3	3.1	-0.37
Reactome Gene Sets	R-MMU-5663220	RHO GTPases Activate Formins	-2	2.4	2.9	-0.36
KEGG Pathway	mmu00280	Valine, leucine and isoleucine degradation	-2	3.3	3.2	-0.36
GO Biological Processes	GO:0051310	metaphase plate congression	-2	3.3	3.2	-0.36
GO Biological Processes	GO:0007062	sister chromatid cohesion	-2	3.8	3.3	-0.36
GO Molecular Functions	GO:0033293	monocarboxylic acid binding	-2	2.7	3	-0.35
WikiPathways	WP4466	Oxidative stress and redox pathway	-2	2.7	3	-0.35
GO Molecular Functions	GO:0019239	deaminase activity	-2	4.6	3.4	-0.34
GO Cellular Components	GO:0030670	phagocytic vesicle membrane	-2	4.6	3.4	-0.34
KEGG Pathway	mmu04744	Phototransduction	-2	4.6	3.4	-0.34
GO Biological Processes	GO:0032069	regulation of nuclease activity	-2	4.6	3.4	-0.34
GO Biological Processes	GO:0071353	cellular response to interleukin-4	-2	4.6	3.4	-0.34
GO Molecular Functions	GO:0004602	glutathione peroxidase activity	-2	4.6	3.4	-0.34
GO Biological Processes	GO:0009205	purine ribonucleoside triphosphate metabolic process	-2	2.5	2.9	-0.33
GO Biological Processes	GO:0031032	actomyosin structure organization	-2	2.5	2.9	-0.33
GO Biological Processes	GO:0002218	activation of innate immune response	-2	3.2	3.1	-0.33
GO Cellular Components	GO:0000313	organellar ribosome	-2	2.7	2.9	-0.33
GO Cellular Components	GO:0005761	mitochondrial ribosome	-2	2.7	2.9	-0.33
GO Biological Processes	GO:0009206	purine ribonucleoside triphosphate biosynthetic process	-2	2.7	2.9	-0.33
GO Biological Processes	GO:0045214	sarcomere organization	-2	3.7	3.2	-0.33
GO Cellular Components	GO:0120111	neuron projection cytoplasm	-2	3.7	3.2	-0.33
Reactome Gene Sets	R-MMU-69275	G2/M Transition	-2	2.2	2.8	-0.32
WikiPathways	WP450	IL-2 signaling pathway	-2	2.9	3	-0.32
GO Cellular Components	GO:0016529	sarcoplasmic reticulum	-2	2.9	3	-0.32
GO Biological Processes	GO:1903169	regulation of calcium ion transmembrane transport	-2	2.1	2.7	-0.32
GO Biological Processes	GO:0044770	cell cycle phase transition	-2	2.2	2.8	-0.31
GO Biological Processes	GO:0060700	regulation of ribonuclease activity	-2	6.3	3.7	-0.31
GO Biological Processes	GO:0002501	peptide antigen assembly with MHC protein complex	-2	6.3	3.7	-0.31
GO Biological Processes	GO:0006577	amino-acid betaine metabolic process	-2	6.3	3.7	-0.31
GO Biological Processes	GO:1903543	positive regulation of exosomal secretion	-2	6.3	3.7	-0.31
GO Biological Processes	GO:0002396	MHC protein complex assembly	-2	6.3	3.7	-0.31
GO Molecular Functions	GO:0016860	intramolecular oxidoreductase activity	-2	3.2	3.1	-0.31
Reactome Gene Sets	R-MMU-114608	Platelet degranulation	-1.9	2.5	2.8	-0.3
GO Cellular Components	GO:0032839	dendrite cytoplasm	-1.9	4.5	3.3	-0.3
Reactome Gene Sets	R-MMU-453274	Mitotic G2-G2/M phases	-1.9	2.1	2.7	-0.3
Reactome Gene Sets	R-MMU-6811442	Intra-Golgi and retrograde Golgi-to-ER traffic	-1.9	2.1	2.7	-0.3
GO Cellular Components	GO:0005901	caveola	-1.9	2.6	2.9	-0.29
GO Biological Processes	GO:0071466	cellular response to xenobiotic stimulus	-1.9	2.1	2.7	-0.28
GO Cellular Components	GO:0005762	mitochondrial large ribosomal subunit	-1.9	3.1	3	-0.28
GO Biological Processes	GO:0019646	aerobic electron transport chain	-1.9	3.1	3	-0.28
GO Cellular Components	GO:0000315	organellar large ribosomal subunit	-1.9	3.1	3	-0.28
GO Biological Processes	GO:1902600	proton transmembrane transport	-1.9	3.1	3	-0.28
GO Biological Processes	GO:0022904	respiratory electron transport chain	-1.9	2.6	2.8	-0.27
KEGG Pathway	mmu03010	Ribosome	-1.9	2.1	2.7	-0.27
GO Biological Processes	GO:0001959	regulation of cytokine-mediated signaling pathway	-1.9	2.3	2.7	-0.27
GO Biological Processes	GO:0046320	regulation of fatty acid oxidation	-1.9	3.6	3.1	-0.27
GO Biological Processes	GO:1990573	potassium ion import across plasma membrane	-1.9	3.6	3.1	-0.27
GO Biological Processes	GO:0046364	monosaccharide biosynthetic process	-1.9	3.6	3.1	-0.27
GO Biological Processes	GO:0000086	G2/M transition of mitotic cell cycle	-1.9	3.6	3.1	-0.27
GO Biological Processes	GO:0044380	protein localization to cytoskeleton	-1.9	3.6	3.1	-0.27
KEGG Pathway	mmu00062	Fatty acid elongation	-1.9	4.3	3.3	-0.26
GO Biological Processes	GO:0051984	positive regulation of chromosome segregation	-1.9	4.3	3.3	-0.26
GO Biological Processes	GO:0033273	response to vitamin	-1.9	4.3	3.3	-0.26
GO Biological Processes	GO:0070670	response to interleukin-4	-1.9	4.3	3.3	-0.26
GO Cellular Components	GO:0001533	cornified envelope	-1.9	3.1	3	-0.26
GO Biological Processes	GO:0007584	response to nutrient	-1.9	3.1	3	-0.26
GO Biological Processes	GO:0006749	glutathione metabolic process	-1.9	2.8	2.9	-0.26
GO Cellular Components	GO:0071556	integral component of lumenal side of endoplasmic reticulum membrane	-1.9	5.9	3.5	-0.25
GO Biological Processes	GO:0042454	ribonucleoside catabolic process	-1.9	5.9	3.5	-0.25
GO Cellular Components	GO:0098553	lumenal side of endoplasmic reticulum membrane	-1.9	5.9	3.5	-0.25
Reactome Gene Sets	R-MMU-8949664	Processing of SMDT1	-1.9	5.9	3.5	-0.25
GO Biological Processes	GO:0009201	ribonucleoside triphosphate biosynthetic process	-1.9	2.5	2.8	-0.24
GO Biological Processes	GO:1903036	positive regulation of response to wounding	-1.9	2.7	2.8	-0.24
GO Biological Processes	GO:0009199	ribonucleoside triphosphate metabolic process	-1.9	2.4	2.7	-0.23
GO Biological Processes	GO:0006006	glucose metabolic process	-1.9	2.4	2.7	-0.23
Reactome Gene Sets	R-MMU-196807	Nicotinate metabolism	-1.8	4.2	3.2	-0.22
GO Molecular Functions	GO:0051393	alpha-actinin binding	-1.8	4.2	3.2	-0.22
GO Biological Processes	GO:0045132	meiotic chromosome segregation	-1.8	2.5	2.7	-0.22
Reactome Gene Sets	R-MMU-76005	Response to elevated platelet cytosolic Ca2+	-1.8	2.4	2.7	-0.21
GO Biological Processes	GO:0030239	myofibril assembly	-1.8	3	2.9	-0.21
GO Biological Processes	GO:1903115	regulation of actin filament-based movement	-1.8	3.4	3	-0.2
Reactome Gene Sets	R-MMU-198933	Immunoregulatory interactions between a Lymphoid and a non-Lymphoid cell	-1.8	2.5	2.7	-0.2
GO Biological Processes	GO:0002711	positive regulation of T cell mediated immunity	-1.8	2.7	2.8	-0.2
Reactome Gene Sets	R-MMU-3371556	Cellular response to heat stress	-1.8	2.7	2.8	-0.2
GO Biological Processes	GO:0051284	positive regulation of sequestering of calcium ion	-1.8	5.5	3.4	-0.2
GO Biological Processes	GO:0061621	canonical glycolysis	-1.8	5.5	3.4	-0.2
Reactome Gene Sets	R-MMU-8949215	Mitochondrial calcium ion transport	-1.8	5.5	3.4	-0.2
GO Molecular Functions	GO:0000295	adenine nucleotide transmembrane transporter activity	-1.8	5.5	3.4	-0.2
GO Molecular Functions	GO:0008574	plus-end-directed microtubule motor activity	-1.8	5.5	3.4	-0.2
GO Biological Processes	GO:1903789	regulation of amino acid transmembrane transport	-1.8	5.5	3.4	-0.2
GO Biological Processes	GO:0006735	NADH regeneration	-1.8	5.5	3.4	-0.2
GO Biological Processes	GO:1904355	positive regulation of telomere capping	-1.8	5.5	3.4	-0.2
GO Biological Processes	GO:1903541	regulation of exosomal secretion	-1.8	5.5	3.4	-0.2
GO Biological Processes	GO:0010958	regulation of amino acid import across plasma membrane	-1.8	5.5	3.4	-0.2
GO Molecular Functions	GO:0016918	retinal binding	-1.8	5.5	3.4	-0.2
GO Molecular Functions	GO:0005346	purine ribonucleotide transmembrane transporter activity	-1.8	5.5	3.4	-0.2
GO Molecular Functions	GO:0070402	NADPH binding	-1.8	5.5	3.4	-0.2
GO Molecular Functions	GO:0005149	interleukin-1 receptor binding	-1.8	5.5	3.4	-0.2
GO Molecular Functions	GO:0004029	aldehyde dehydrogenase (NAD+) activity	-1.8	5.5	3.4	-0.2
GO Biological Processes	GO:0042754	negative regulation of circadian rhythm	-1.8	5.5	3.4	-0.2
GO Biological Processes	GO:1904889	regulation of excitatory synapse assembly	-1.8	5.5	3.4	-0.2
GO Molecular Functions	GO:0046624	sphingolipid transporter activity	-1.8	5.5	3.4	-0.2
GO Biological Processes	GO:0000266	mitochondrial fission	-1.8	5.5	3.4	-0.2
GO Biological Processes	GO:0061718	glucose catabolic process to pyruvate	-1.8	5.5	3.4	-0.2
GO Biological Processes	GO:0055002	striated muscle cell development	-1.8	2.9	2.8	-0.19
GO Biological Processes	GO:0042255	ribosome assembly	-1.8	2.9	2.8	-0.19
GO Biological Processes	GO:0001910	regulation of leukocyte mediated cytotoxicity	-1.8	2.3	2.6	-0.19
WikiPathways	WP730	Glutathione and one-carbon metabolism	-1.8	4	3.1	-0.19
GO Biological Processes	GO:0002026	regulation of the force of heart contraction	-1.8	4	3.1	-0.19
GO Biological Processes	GO:0035455	response to interferon-alpha	-1.8	4	3.1	-0.19
GO Biological Processes	GO:0072089	stem cell proliferation	-1.8	4	3.1	-0.19
Reactome Gene Sets	R-MMU-1169410	Antiviral mechanism by IFN-stimulated genes	-1.8	4	3.1	-0.19
GO Biological Processes	GO:0031343	positive regulation of cell killing	-1.8	2.5	2.7	-0.19
GO Cellular Components	GO:0043204	perikaryon	-1.8	2.2	2.6	-0.19
GO Biological Processes	GO:0021696	cerebellar cortex morphogenesis	-1.8	3.3	2.9	-0.19
GO Biological Processes	GO:0072523	purine-containing compound catabolic process	-1.8	3.3	2.9	-0.19
GO Cellular Components	GO:0031227	intrinsic component of endoplasmic reticulum membrane	-1.8	2.1	2.6	-0.18
GO Biological Processes	GO:0001676	long-chain fatty acid metabolic process	-1.8	2.3	2.6	-0.18
Reactome Gene Sets	R-MMU-446728	Cell junction organization	-1.8	2.9	2.8	-0.17
GO Biological Processes	GO:0072665	protein localization to vacuole	-1.8	2.9	2.8	-0.17
GO Biological Processes	GO:0061077	chaperone-mediated protein folding	-1.8	2.9	2.8	-0.17
Reactome Gene Sets	R-MMU-397014	Muscle contraction	-1.8	2.1	2.5	-0.17
GO Biological Processes	GO:0055001	muscle cell development	-1.8	2	2.5	-0.17
GO Cellular Components	GO:0030496	midbody	-1.8	2	2.5	-0.17
GO Biological Processes	GO:0051262	protein tetramerization	-1.8	2.6	2.7	-0.17
GO Biological Processes	GO:0032413	negative regulation of ion transmembrane transporter activity	-1.8	2.6	2.7	-0.17
GO Biological Processes	GO:0045824	negative regulation of innate immune response	-1.8	2.6	2.7	-0.17
Reactome Gene Sets	R-MMU-8856688	Golgi-to-ER retrograde transport	-1.7	2.3	2.6	-0.16
GO Cellular Components	GO:0042645	mitochondrial nucleoid	-1.7	3.3	2.9	-0.16
GO Cellular Components	GO:0009295	nucleoid	-1.7	3.3	2.9	-0.16
Reactome Gene Sets	R-MMU-75105	Fatty acyl-CoA biosynthesis	-1.7	3.9	3	-0.16
Reactome Gene Sets	R-MMU-390522	Striated Muscle Contraction	-1.7	3.9	3	-0.16
GO Biological Processes	GO:1901991	negative regulation of mitotic cell cycle phase transition	-1.7	2.1	2.5	-0.16
GO Biological Processes	GO:0046322	negative regulation of fatty acid oxidation	-1.7	5.2	3.3	-0.16
GO Biological Processes	GO:0009200	deoxyribonucleoside triphosphate metabolic process	-1.7	5.2	3.3	-0.16
GO Biological Processes	GO:0042026	protein refolding	-1.7	5.2	3.3	-0.16
Reactome Gene Sets	R-MMU-197264	Nicotinamide salvaging	-1.7	5.2	3.3	-0.16
Reactome Gene Sets	R-MMU-376176	Signaling by ROBO receptors	-1.7	5.2	3.3	-0.16
GO Biological Processes	GO:0042308	negative regulation of protein import into nucleus	-1.7	5.2	3.3	-0.16
KEGG Pathway	mmu05162	Measles	-1.7	2.1	2.5	-0.15
GO Cellular Components	GO:0016528	sarcoplasm	-1.7	2.6	2.7	-0.15
Reactome Gene Sets	R-MMU-5419276	Mitochondrial translation termination	-1.7	2.6	2.7	-0.15
GO Biological Processes	GO:0016052	carbohydrate catabolic process	-1.7	2.6	2.7	-0.15
GO Molecular Functions	GO:0016853	isomerase activity	-1.7	2.1	2.5	-0.14
GO Cellular Components	GO:0031305	integral component of mitochondrial inner membrane	-1.7	3.2	2.8	-0.14
GO Biological Processes	GO:0006073	cellular glucan metabolic process	-1.7	3.2	2.8	-0.14
GO Biological Processes	GO:0005977	glycogen metabolic process	-1.7	3.2	2.8	-0.14
GO Biological Processes	GO:0034637	cellular carbohydrate biosynthetic process	-1.7	3.2	2.8	-0.14
GO Cellular Components	GO:0014704	intercalated disc	-1.7	2.8	2.7	-0.13
Reactome Gene Sets	R-MMU-174154	APC/C:Cdc20 mediated degradation of Securin	-1.7	2.8	2.7	-0.13
Reactome Gene Sets	R-MMU-5368287	Mitochondrial translation	-1.7	2.6	2.6	-0.13
GO Biological Processes	GO:0007006	mitochondrial membrane organization	-1.7	2.4	2.6	-0.13
GO Biological Processes	GO:0021697	cerebellar cortex formation	-1.7	3.8	2.9	-0.13
GO Biological Processes	GO:0051642	centrosome localization	-1.7	3.8	2.9	-0.13
GO Biological Processes	GO:0006094	gluconeogenesis	-1.7	3.8	2.9	-0.13
GO Biological Processes	GO:0044262	cellular carbohydrate metabolic process	-1.7	2.1	2.5	-0.12
KEGG Pathway	mmu04723	Retrograde endocannabinoid signaling	-1.7	2.1	2.5	-0.12
GO Cellular Components	GO:0031304	intrinsic component of mitochondrial inner membrane	-1.7	3.1	2.7	-0.11
GO Biological Processes	GO:0044042	glucan metabolic process	-1.7	3.1	2.7	-0.11
GO Biological Processes	GO:0009116	nucleoside metabolic process	-1.7	3.1	2.7	-0.11
Reactome Gene Sets	R-MMU-211945	Phase I - Functionalization of compounds	-1.7	2.3	2.5	-0.11
GO Biological Processes	GO:0022900	electron transport chain	-1.7	2.3	2.5	-0.11
GO Biological Processes	GO:1904063	negative regulation of cation transmembrane transport	-1.7	2.3	2.5	-0.11
GO Molecular Functions	GO:0001786	phosphatidylserine binding	-1.7	2.8	2.6	-0.11
GO Biological Processes	GO:1902305	regulation of sodium ion transmembrane transport	-1.7	2.8	2.6	-0.11
GO Biological Processes	GO:1900037	regulation of cellular response to hypoxia	-1.7	5	3.1	-0.11
GO Molecular Functions	GO:0070492	oligosaccharide binding	-1.7	5	3.1	-0.11
GO Molecular Functions	GO:0004030	aldehyde dehydrogenase [NAD(P)+] activity	-1.7	5	3.1	-0.11
GO Biological Processes	GO:1905874	regulation of postsynaptic density organization	-1.7	5	3.1	-0.11
GO Biological Processes	GO:0051383	kinetochore organization	-1.7	5	3.1	-0.11
GO Biological Processes	GO:0035457	cellular response to interferon-alpha	-1.7	5	3.1	-0.11
GO Molecular Functions	GO:0015216	purine nucleotide transmembrane transporter activity	-1.7	5	3.1	-0.11
GO Biological Processes	GO:0006541	glutamine metabolic process	-1.7	5	3.1	-0.11
GO Biological Processes	GO:0000132	establishment of mitotic spindle orientation	-1.7	3.7	2.8	-0.1
GO Biological Processes	GO:0009119	ribonucleoside metabolic process	-1.7	3.7	2.8	-0.1
GO Cellular Components	GO:1990752	microtubule end	-1.7	3.7	2.8	-0.1
GO Biological Processes	GO:0061842	microtubule organizing center localization	-1.7	3.7	2.8	-0.1
GO Biological Processes	GO:0051973	positive regulation of telomerase activity	-1.7	3.7	2.8	-0.1
Reactome Gene Sets	R-MMU-6791312	TP53 Regulates Transcription of Cell Cycle Genes	-1.7	3.7	2.8	-0.1
GO Cellular Components	GO:0001725	stress fiber	-1.7	2.5	2.6	-0.1
GO Cellular Components	GO:0097517	contractile actin filament bundle	-1.7	2.5	2.6	-0.1
GO Biological Processes	GO:0006942	regulation of striated muscle contraction	-1.7	2.5	2.6	-0.1
KEGG Pathway	mmu05230	Central carbon metabolism in cancer	-1.6	2.7	2.6	-0.098
GO Cellular Components	GO:0030315	T-tubule	-1.6	2.7	2.6	-0.098
GO Biological Processes	GO:0021695	cerebellar cortex development	-1.6	2.7	2.6	-0.098
GO Biological Processes	GO:0015908	fatty acid transport	-1.6	2.7	2.6	-0.098
GO Molecular Functions	GO:0001222	transcription corepressor binding	-1.6	3.1	2.7	-0.095
GO Biological Processes	GO:0072666	establishment of protein localization to vacuole	-1.6	3.1	2.7	-0.095
GO Biological Processes	GO:0072330	monocarboxylic acid biosynthetic process	-1.6	2.1	2.4	-0.09
GO Cellular Components	GO:0005791	rough endoplasmic reticulum	-1.6	2.5	2.5	-0.082
GO Molecular Functions	GO:0043178	alcohol binding	-1.6	2.5	2.5	-0.082
GO Molecular Functions	GO:0016651	oxidoreductase activity, acting on NAD(P)H	-1.6	2.7	2.6	-0.076
GO Biological Processes	GO:0044264	cellular polysaccharide metabolic process	-1.6	2.7	2.6	-0.076
GO Biological Processes	GO:0001960	negative regulation of cytokine-mediated signaling pathway	-1.6	2.7	2.6	-0.076
Reactome Gene Sets	R-MMU-927802	Nonsense-Mediated Decay (NMD)	-1.6	2.3	2.4	-0.076
Reactome Gene Sets	R-MMU-975957	Nonsense Mediated Decay (NMD) enhanced by the Exon Junction Complex (EJC)	-1.6	2.3	2.4	-0.076
GO Biological Processes	GO:0017004	cytochrome complex assembly	-1.6	3.6	2.8	-0.076
Reactome Gene Sets	R-MMU-196071	Metabolism of steroid hormones	-1.6	3.6	2.8	-0.076
GO Biological Processes	GO:0007026	negative regulation of microtubule depolymerization	-1.6	3.6	2.8	-0.076
GO Biological Processes	GO:0090140	regulation of mitochondrial fission	-1.6	3.6	2.8	-0.076
GO Biological Processes	GO:0042278	purine nucleoside metabolic process	-1.6	3.6	2.8	-0.076
GO Cellular Components	GO:0031616	spindle pole centrosome	-1.6	4.7	3	-0.076
GO Biological Processes	GO:0061620	glycolytic process through glucose-6-phosphate	-1.6	4.7	3	-0.076
GO Biological Processes	GO:0008631	intrinsic apoptotic signaling pathway in response to oxidative stress	-1.6	4.7	3	-0.076
Reactome Gene Sets	R-MMU-176412	Phosphorylation of the APC/C	-1.6	4.7	3	-0.076
WikiPathways	WP460	Blood clotting cascade	-1.6	4.7	3	-0.076
WikiPathways	WP108	Selenium metabolism / selenoproteins	-1.6	3	2.6	-0.076
GO Biological Processes	GO:0051289	protein homotetramerization	-1.6	3	2.6	-0.076
WikiPathways	WP4346	Cholesterol metabolism with Bloch and Kandutsch-Russell pathways	-1.6	3	2.6	-0.076
GO Molecular Functions	GO:0030544	Hsp70 protein binding	-1.6	3	2.6	-0.076
Reactome Gene Sets	R-MMU-5578775	Ion homeostasis	-1.6	3	2.6	-0.076
GO Biological Processes	GO:0019318	hexose metabolic process	-1.6	2.1	2.4	-0.07
GO Molecular Functions	GO:0016616	oxidoreductase activity, acting on the CH-OH group of donors, NAD or NADP as acceptor	-1.6	2.1	2.4	-0.07
GO Biological Processes	GO:0042775	mitochondrial ATP synthesis coupled electron transport	-1.6	2.7	2.5	-0.062
GO Biological Processes	GO:1901657	glycosyl compound metabolic process	-1.6	2.7	2.5	-0.062
Reactome Gene Sets	R-MMU-166520	Signaling by NTRKs	-1.6	2.7	2.5	-0.062
GO Biological Processes	GO:0055117	regulation of cardiac muscle contraction	-1.6	2.7	2.5	-0.062
GO Biological Processes	GO:0002709	regulation of T cell mediated immunity	-1.6	2.3	2.4	-0.061
Reactome Gene Sets	R-MMU-2424491	DAP12 signaling	-1.6	3	2.6	-0.049
Reactome Gene Sets	R-MMU-8854050	FBXL7 down-regulates AURKA during mitotic entry and in early mitosis	-1.6	3	2.6	-0.049
GO Biological Processes	GO:0042178	xenobiotic catabolic process	-1.6	3.5	2.7	-0.044
GO Biological Processes	GO:0061436	establishment of skin barrier	-1.6	3.5	2.7	-0.044
KEGG Pathway	mmu05340	Primary immunodeficiency	-1.6	3.5	2.7	-0.044
GO Biological Processes	GO:0006633	fatty acid biosynthetic process	-1.6	2.2	2.4	-0.044
WikiPathways	WP2573	Primary focal segmental glomerulosclerosis (FSGS)	-1.6	2.6	2.5	-0.041
GO Biological Processes	GO:0070613	regulation of protein processing	-1.6	2.6	2.5	-0.041
GO Molecular Functions	GO:0140104	molecular carrier activity	-1.6	2.6	2.5	-0.041
KEGG Pathway	mmu00983	Drug metabolism - other enzymes	-1.6	2.4	2.4	-0.035
Reactome Gene Sets	R-MMU-156580	Phase II - Conjugation of compounds	-1.6	2.4	2.4	-0.035
Reactome Gene Sets	R-MMU-9013418	RHOBTB2 GTPase cycle	-1.6	4.5	2.9	-0.034
GO Molecular Functions	GO:0050998	nitric-oxide synthase binding	-1.6	4.5	2.9	-0.034
GO Biological Processes	GO:1902108	regulation of mitochondrial membrane permeability involved in apoptotic process	-1.6	4.5	2.9	-0.034
GO Biological Processes	GO:0090266	regulation of mitotic cell cycle spindle assembly checkpoint	-1.6	4.5	2.9	-0.034
GO Biological Processes	GO:0015868	purine ribonucleotide transport	-1.6	4.5	2.9	-0.034
GO Biological Processes	GO:0006007	glucose catabolic process	-1.6	4.5	2.9	-0.034
GO Biological Processes	GO:1903504	regulation of mitotic spindle checkpoint	-1.6	4.5	2.9	-0.034
GO Biological Processes	GO:0051503	adenine nucleotide transport	-1.6	4.5	2.9	-0.034
KEGG Pathway	mmu04932	Non-alcoholic fatty liver disease	-1.6	2	2.3	-0.034
KEGG Pathway	mmu00330	Arginine and proline metabolism	-1.5	2.9	2.5	-0.029
KEGG Pathway	mmu04978	Mineral absorption	-1.5	2.9	2.5	-0.029
GO Biological Processes	GO:0042773	ATP synthesis coupled electron transport	-1.5	2.6	2.5	-0.024
GO Biological Processes	GO:0032410	negative regulation of transporter activity	-1.5	2.4	2.4	-0.02
GO Biological Processes	GO:0070371	ERK1 and ERK2 cascade	-1.5	3.4	2.6	-0.016
GO Biological Processes	GO:0055078	sodium ion homeostasis	-1.5	3.4	2.6	-0.016
GO Cellular Components	GO:0044853	plasma membrane raft	-1.5	2.1	2.3	-0.0046
GO Biological Processes	GO:0140115	export across plasma membrane	-1.5	2.9	2.5	-0.0035
GO Biological Processes	GO:0045933	positive regulation of muscle contraction	-1.5	2.9	2.5	-0.0035
GO Molecular Functions	GO:0005544	calcium-dependent phospholipid binding	-1.5	2.9	2.5	-0.0035
GO Biological Processes	GO:0060761	negative regulation of response to cytokine stimulus	-1.5	2.5	2.4	-0.0027
GO Biological Processes	GO:1900373	positive regulation of purine nucleotide biosynthetic process	-1.5	4.3	2.8	0
KEGG Pathway	mmu04964	Proximal tubule bicarbonate reclamation	-1.5	4.3	2.8	0
GO Biological Processes	GO:0042759	long-chain fatty acid biosynthetic process	-1.5	4.3	2.8	0
GO Biological Processes	GO:0030810	positive regulation of nucleotide biosynthetic process	-1.5	4.3	2.8	0
GO Biological Processes	GO:0015865	purine nucleotide transport	-1.5	4.3	2.8	0
Reactome Gene Sets	R-MMU-112409	RAF-independent MAPK1/3 activation	-1.5	4.3	2.8	0
GO Biological Processes	GO:0009164	nucleoside catabolic process	-1.5	4.3	2.8	0
GO Molecular Functions	GO:0031420	alkali metal ion binding	-1.5	4.3	2.8	0
GO Biological Processes	GO:0061615	glycolytic process through fructose-6-phosphate	-1.5	4.3	2.8	0
GO Biological Processes	GO:0051444	negative regulation of ubiquitin-protein transferase activity	-1.5	4.3	2.8	0
GO Biological Processes	GO:0086004	regulation of cardiac muscle cell contraction	-1.5	3.3	2.6	0
GO Biological Processes	GO:0030261	chromosome condensation	-1.5	3.3	2.6	0
GO Biological Processes	GO:0048741	skeletal muscle fiber development	-1.5	3.3	2.6	0
GO Biological Processes	GO:0031114	regulation of microtubule depolymerization	-1.5	3.3	2.6	0
GO Biological Processes	GO:0009063	cellular amino acid catabolic process	-1.5	2.3	2.3	0
WikiPathways	WP163	Cytoplasmic ribosomal proteins	-1.5	2.3	2.3	0
GO Biological Processes	GO:0034766	negative regulation of ion transmembrane transport	-1.5	2.2	2.3	0
GO Biological Processes	GO:0051926	negative regulation of calcium ion transport	-1.5	2.5	2.4	0
GO Biological Processes	GO:1903317	regulation of protein maturation	-1.5	2.5	2.4	0
GO Biological Processes	GO:1901184	regulation of ERBB signaling pathway	-1.5	2.5	2.4	0
GO Biological Processes	GO:0098754	detoxification	-1.5	2.8	2.4	0
GO Biological Processes	GO:0140053	mitochondrial gene expression	-1.5	2	2.2	0
GO Cellular Components	GO:0097733	photoreceptor cell cilium	-1.5	2.1	2.3	0
Reactome Gene Sets	R-MMU-8957322	Metabolism of steroids	-1.5	2.1	2.3	0
KEGG Pathway	mmu05100	Bacterial invasion of epithelial cells	-1.5	2.5	2.3	0
GO Molecular Functions	GO:0017022	myosin binding	-1.5	2.5	2.3	0
Reactome Gene Sets	R-MMU-8873719	RAB geranylgeranylation	-1.5	2.8	2.4	0
GO Biological Processes	GO:2000649	regulation of sodium ion transmembrane transporter activity	-1.5	2.8	2.4	0
GO Cellular Components	GO:0016235	aggresome	-1.5	3.2	2.5	0
GO Cellular Components	GO:0097431	mitotic spindle pole	-1.5	3.2	2.5	0
KEGG Pathway	mmu00250	Alanine, aspartate and glutamate metabolism	-1.5	3.2	2.5	0
GO Biological Processes	GO:0032885	regulation of polysaccharide biosynthetic process	-1.5	3.2	2.5	0
GO Molecular Functions	GO:0043531	ADP binding	-1.5	3.2	2.5	0
GO Cellular Components	GO:0032432	actin filament bundle	-1.5	2.3	2.3	0
GO Cellular Components	GO:0042641	actomyosin	-1.5	2.3	2.3	0
GO Cellular Components	GO:0097470	ribbon synapse	-1.4	4.1	2.7	0
Reactome Gene Sets	R-MMU-174048	APC/C:Cdc20 mediated degradation of Cyclin B	-1.4	4.1	2.7	0
GO Biological Processes	GO:0031998	regulation of fatty acid beta-oxidation	-1.4	4.1	2.7	0
WikiPathways	WP1272	Selenium micronutrient network	-1.4	4.1	2.7	0
GO Biological Processes	GO:0080182	histone H3-K4 trimethylation	-1.4	4.1	2.7	0
GO Molecular Functions	GO:0015215	nucleotide transmembrane transporter activity	-1.4	4.1	2.7	0
GO Biological Processes	GO:0009151	purine deoxyribonucleotide metabolic process	-1.4	4.1	2.7	0
GO Biological Processes	GO:0010880	regulation of release of sequestered calcium ion into cytosol by sarcoplasmic reticulum	-1.4	4.1	2.7	0
GO Biological Processes	GO:0071459	protein localization to chromosome, centromeric region	-1.4	4.1	2.7	0
WikiPathways	WP1273	Folic acid network	-1.4	4.1	2.7	0
GO Biological Processes	GO:0018904	ether metabolic process	-1.4	4.1	2.7	0
GO Cellular Components	GO:0033017	sarcoplasmic reticulum membrane	-1.4	4.1	2.7	0
GO Biological Processes	GO:0060088	auditory receptor cell stereocilium organization	-1.4	4.1	2.7	0
GO Biological Processes	GO:0008608	attachment of spindle microtubules to kinetochore	-1.4	4.1	2.7	0
GO Biological Processes	GO:0046174	polyol catabolic process	-1.4	4.1	2.7	0
GO Biological Processes	GO:0010822	positive regulation of mitochondrion organization	-1.4	2.4	2.3	0
GO Biological Processes	GO:0002028	regulation of sodium ion transport	-1.4	2.2	2.2	0
GO Biological Processes	GO:0021587	cerebellum morphogenesis	-1.4	2.7	2.4	0
Reactome Gene Sets	R-MMU-421270	Cell-cell junction organization	-1.4	3.1	2.5	0
GO Molecular Functions	GO:0042805	actinin binding	-1.4	3.1	2.5	0
GO Cellular Components	GO:0030120	vesicle coat	-1.4	2.7	2.3	0
Reactome Gene Sets	R-MMU-187037	Signaling by NTRK1 (TRKA)	-1.4	2.7	2.3	0
GO Molecular Functions	GO:0050840	extracellular matrix binding	-1.4	2.7	2.3	0
GO Biological Processes	GO:0051445	regulation of meiotic cell cycle	-1.4	2.7	2.3	0
Reactome Gene Sets	R-MMU-8863795	Downregulation of ERBB2 signaling	-1.4	3.9	2.6	0
GO Biological Processes	GO:0044275	cellular carbohydrate catabolic process	-1.4	3.9	2.6	0
Reactome Gene Sets	R-MMU-1614635	Sulfur amino acid metabolism	-1.4	3.9	2.6	0
GO Molecular Functions	GO:0043495	protein-membrane adaptor activity	-1.4	3.9	2.6	0
GO Biological Processes	GO:0071539	protein localization to centrosome	-1.4	3.9	2.6	0
GO Molecular Functions	GO:0031435	mitogen-activated protein kinase kinase kinase binding	-1.4	3.9	2.6	0
GO Biological Processes	GO:1901989	positive regulation of cell cycle phase transition	-1.4	2.1	2.2	0
GO Cellular Components	GO:0005876	spindle microtubule	-1.4	2.4	2.2	0
GO Biological Processes	GO:0006195	purine nucleotide catabolic process	-1.4	3.1	2.4	0
Reactome Gene Sets	R-MMU-983231	Factors involved in megakaryocyte development and platelet production	-1.4	2.1	2.1	0
GO Biological Processes	GO:0046902	regulation of mitochondrial membrane permeability	-1.4	2.6	2.3	0
GO Biological Processes	GO:0043470	regulation of carbohydrate catabolic process	-1.4	2.6	2.3	0
GO Biological Processes	GO:0006112	energy reserve metabolic process	-1.4	2.6	2.3	0
GO Biological Processes	GO:2000573	positive regulation of DNA biosynthetic process	-1.4	2.4	2.2	0
GO Molecular Functions	GO:0005496	steroid binding	-1.4	2	2.1	0
GO Biological Processes	GO:0006120	mitochondrial electron transport, NADH to ubiquinone	-1.4	3.8	2.5	0
GO Biological Processes	GO:0036473	cell death in response to oxidative stress	-1.4	3.8	2.5	0
GO Molecular Functions	GO:0051787	misfolded protein binding	-1.4	3.8	2.5	0
GO Cellular Components	GO:0035371	microtubule plus-end	-1.4	3.8	2.5	0
GO Biological Processes	GO:0006622	protein targeting to lysosome	-1.4	3.8	2.5	0
GO Biological Processes	GO:1905508	protein localization to microtubule organizing center	-1.4	3.8	2.5	0
GO Biological Processes	GO:0033561	regulation of water loss via skin	-1.4	3	2.3	0
Reactome Gene Sets	R-MMU-5362517	Signaling by Retinoic Acid	-1.4	3	2.3	0
KEGG Pathway	mmu04961	Endocrine and other factor-regulated calcium reabsorption	-1.3	2.6	2.2	0
Reactome Gene Sets	R-MMU-2172127	DAP12 interactions	-1.3	2.5	2.2	0
GO Biological Processes	GO:0021575	hindbrain morphogenesis	-1.3	2.5	2.2	0
KEGG Pathway	mmu04672	Intestinal immune network for IgA production	-1.3	2.9	2.3	0
GO Biological Processes	GO:0042743	hydrogen peroxide metabolic process	-1.3	2.9	2.3	0
GO Biological Processes	GO:0010765	positive regulation of sodium ion transport	-1.3	2.9	2.3	0
GO Biological Processes	GO:0050673	epithelial cell proliferation	-1.3	2.1	2.1	0
GO Biological Processes	GO:1903146	regulation of autophagy of mitochondrion	-1.3	3.6	2.4	0
GO Biological Processes	GO:0034656	nucleobase-containing small molecule catabolic process	-1.3	3.6	2.4	0
KEGG Pathway	mmu00790	Folate biosynthesis	-1.3	3.6	2.4	0
GO Biological Processes	GO:1904353	regulation of telomere capping	-1.3	3.6	2.4	0
KEGG Pathway	mmu00340	Histidine metabolism	-1.3	3.6	2.4	0
WikiPathways	WP3654	Novel Jun-Dmp1 pathway	-1.3	3.6	2.4	0
GO Cellular Components	GO:0036452	ESCRT complex	-1.3	3.6	2.4	0
GO Biological Processes	GO:0045780	positive regulation of bone resorption	-1.3	3.6	2.4	0
Reactome Gene Sets	R-MMU-5389840	Mitochondrial translation elongation	-1.3	2.3	2.1	0
Reactome Gene Sets	R-MMU-2565942	Regulation of PLK1 Activity at G2/M Transition	-1.3	2.3	2.1	0
GO Biological Processes	GO:0014902	myotube differentiation	-1.3	2.3	2.1	0

## Sheet: GO items
Category	GO	Description	LogP	Enrichment	Z-score	Log(q-value)
GO Molecular Functions	GO:0005198	structural molecule activity	-15	3.1	9.7	-10
GO Molecular Functions	GO:0030280	structural constituent of skin epidermis	-10	11	11	-6.5
GO Cellular Components	GO:0005740	mitochondrial envelope	-10	2.5	7.5	-6.3
GO Biological Processes	GO:0048285	organelle fission	-9.4	3.4	7.8	-5.8
GO Biological Processes	GO:0045103	intermediate filament-based process	-9.1	6.1	8.9	-5.6
GO Cellular Components	GO:0031966	mitochondrial membrane	-8.9	2.4	7	-5.5
GO Biological Processes	GO:0045109	intermediate filament organization	-8.9	6.8	9	-5.5
GO Cellular Components	GO:0099513	polymeric cytoskeletal fiber	-8.9	2.4	7	-5.5
GO Biological Processes	GO:0000280	nuclear division	-8.5	3.3	7.4	-5.2
GO Cellular Components	GO:0005882	intermediate filament	-8.4	4.7	8	-5.1
GO Biological Processes	GO:0045104	intermediate filament cytoskeleton organization	-8.3	5.8	8.4	-5.1
GO Biological Processes	GO:1903047	mitotic cell cycle process	-8.2	2.7	6.9	-4.9
GO Biological Processes	GO:0031424	keratinization	-8.2	7.1	8.7	-4.9
GO Cellular Components	GO:0005743	mitochondrial inner membrane	-7.8	2.5	6.6	-4.6
GO Biological Processes	GO:0140014	mitotic nuclear division	-7.5	4.2	7.3	-4.4
GO Biological Processes	GO:0000278	mitotic cell cycle	-7.4	2.5	6.4	-4.3
GO Biological Processes	GO:0051301	cell division	-7.3	2.5	6.4	-4.2
GO Cellular Components	GO:0019866	organelle inner membrane	-7.2	2.4	6.2	-4.1
GO Biological Processes	GO:1902850	microtubule cytoskeleton organization involved in mitosis	-7.1	4.6	7.2	-4.1
GO Biological Processes	GO:0140694	non-membrane-bounded organelle assembly	-7.1	3	6.6	-4.1
GO Cellular Components	GO:0098798	mitochondrial protein-containing complex	-7.1	3.1	6.5	-4.1
GO Biological Processes	GO:2000816	negative regulation of mitotic sister chromatid separation	-7	9	8.6	-4.1
GO Biological Processes	GO:0033046	negative regulation of sister chromatid segregation	-7	9	8.6	-4.1
GO Biological Processes	GO:0033048	negative regulation of mitotic sister chromatid segregation	-7	9	8.6	-4.1
GO Biological Processes	GO:0030216	keratinocyte differentiation	-7	4.5	7.1	-4
GO Biological Processes	GO:0043603	cellular amide metabolic process	-6.9	2.1	5.9	-3.9
GO Biological Processes	GO:1905819	negative regulation of chromosome separation	-6.8	8.5	8.3	-3.9
GO Biological Processes	GO:0000819	sister chromatid segregation	-6.7	4.3	6.9	-3.8
GO Biological Processes	GO:0022402	cell cycle process	-6.7	2.1	5.8	-3.8
GO Biological Processes	GO:0051985	negative regulation of chromosome segregation	-6.7	8.3	8.1	-3.8
GO Molecular Functions	GO:0005509	calcium ion binding	-6.7	2.3	5.9	-3.8
GO Cellular Components	GO:0045111	intermediate filament cytoskeleton	-6.6	3.7	6.6	-3.7
GO Biological Processes	GO:0000070	mitotic sister chromatid segregation	-6.4	4.6	6.8	-3.6
GO Biological Processes	GO:0098813	nuclear chromosome segregation	-6.4	3.4	6.3	-3.6
GO Biological Processes	GO:0007094	mitotic spindle assembly checkpoint signaling	-6.3	8.8	8	-3.5
GO Biological Processes	GO:0071173	spindle assembly checkpoint signaling	-6.3	8.8	8	-3.5
GO Cellular Components	GO:0045095	keratin filament	-6.1	6.5	7.3	-3.4
GO Biological Processes	GO:0071174	mitotic spindle checkpoint signaling	-6.1	8.3	7.7	-3.3
GO Biological Processes	GO:0045841	negative regulation of mitotic metaphase/anaphase transition	-6.1	8.3	7.7	-3.3
GO Biological Processes	GO:0007059	chromosome segregation	-6.1	3	6	-3.3
GO Biological Processes	GO:0033047	regulation of mitotic sister chromatid segregation	-6.1	6.4	7.2	-3.3
GO Cellular Components	GO:0031674	I band	-6.1	3.9	6.3	-3.3
GO Biological Processes	GO:0031577	spindle checkpoint signaling	-6	8.1	7.6	-3.2
GO Biological Processes	GO:0043604	amide biosynthetic process	-5.9	2.3	5.6	-3.2
GO Biological Processes	GO:0009913	epidermal cell differentiation	-5.9	3.4	6	-3.2
GO Biological Processes	GO:1902100	negative regulation of metaphase/anaphase transition of cell cycle	-5.9	7.8	7.5	-3.2
GO Biological Processes	GO:0007051	spindle organization	-5.8	3.7	6.1	-3.1
GO Biological Processes	GO:0006518	peptide metabolic process	-5.5	2.2	5.3	-2.8
GO Molecular Functions	GO:0015662	P-type ion transporter activity	-5.5	8.4	7.3	-2.8
GO Molecular Functions	GO:0140358	P-type transmembrane transporter activity	-5.5	8.4	7.3	-2.8
GO Cellular Components	GO:0030018	Z disc	-5.3	3.8	5.9	-2.7
GO Cellular Components	GO:0005819	spindle	-5.3	2.5	5.3	-2.6
GO Biological Processes	GO:0018149	peptide cross-linking	-5.3	6.7	6.7	-2.6
GO Biological Processes	GO:0007052	mitotic spindle organization	-5.2	4.5	6	-2.6
GO Cellular Components	GO:0005840	ribosome	-5.2	2.9	5.4	-2.6
GO Biological Processes	GO:0051225	spindle assembly	-5.2	4.4	6	-2.6
GO Cellular Components	GO:0043292	contractile fiber	-5.1	2.9	5.4	-2.5
GO Biological Processes	GO:0043588	skin development	-5.1	2.7	5.3	-2.5
GO Biological Processes	GO:0045839	negative regulation of mitotic nuclear division	-5.1	6.4	6.5	-2.5
GO Cellular Components	GO:0005759	mitochondrial matrix	-5	2.7	5.2	-2.5
GO Biological Processes	GO:1901019	regulation of calcium ion transmembrane transporter activity	-5	4.3	5.8	-2.5
GO Cellular Components	GO:0030016	myofibril	-5	2.9	5.3	-2.4
GO Molecular Functions	GO:0015399	primary active transmembrane transporter activity	-4.9	3.6	5.5	-2.4
GO Cellular Components	GO:0043034	costamere	-4.7	9.9	7	-2.2
GO Biological Processes	GO:0051988	regulation of attachment of spindle microtubules to kinetochore	-4.7	9.9	7	-2.2
GO Molecular Functions	GO:0017111	nucleoside-triphosphatase activity	-4.7	2.1	4.7	-2.2
GO Cellular Components	GO:0042611	MHC protein complex	-4.7	6.6	6.3	-2.2
GO Cellular Components	GO:0030017	sarcomere	-4.7	3	5.1	-2.2
GO Biological Processes	GO:0008544	epidermis development	-4.6	2.5	4.9	-2.1
GO Biological Processes	GO:0048002	antigen processing and presentation of peptide antigen	-4.6	4.5	5.6	-2.1
GO Biological Processes	GO:1905818	regulation of chromosome separation	-4.5	3.8	5.3	-2
GO Molecular Functions	GO:0016530	metallochaperone activity	-4.5	18	8.1	-2
GO Cellular Components	GO:0000779	condensed chromosome, centromeric region	-4.5	3.1	5	-2
GO Biological Processes	GO:0010965	regulation of mitotic sister chromatid separation	-4.5	4.1	5.4	-2
GO Biological Processes	GO:0033108	mitochondrial respiratory chain complex assembly	-4.4	4	5.3	-2
GO Biological Processes	GO:0055086	nucleobase-containing small molecule metabolic process	-4.4	2.1	4.6	-2
GO Biological Processes	GO:0030855	epithelial cell differentiation	-4.4	2	4.5	-2
GO Biological Processes	GO:2001251	negative regulation of chromosome organization	-4.3	4.3	5.4	-1.9
GO Biological Processes	GO:0051784	negative regulation of nuclear division	-4.3	5.2	5.6	-1.9
GO Biological Processes	GO:0051983	regulation of chromosome segregation	-4.3	3.5	5.1	-1.9
GO Biological Processes	GO:0006412	translation	-4.3	2.3	4.6	-1.9
GO Biological Processes	GO:0007144	female meiosis I	-4.3	11	6.9	-1.9
GO Cellular Components	GO:0000940	outer kinetochore	-4.3	11	6.9	-1.9
GO Biological Processes	GO:0043043	peptide biosynthetic process	-4.3	2.2	4.6	-1.9
GO Biological Processes	GO:0006631	fatty acid metabolic process	-4.2	2.3	4.6	-1.9
GO Cellular Components	GO:0000776	kinetochore	-4.2	3.1	4.9	-1.9
GO Molecular Functions	GO:0008017	microtubule binding	-4.2	2.5	4.7	-1.8
GO Biological Processes	GO:0006635	fatty acid beta-oxidation	-4.2	5	5.5	-1.8
GO Biological Processes	GO:0051640	organelle localization	-4.1	2	4.4	-1.8
GO Molecular Functions	GO:0003735	structural constituent of ribosome	-4.1	3.1	4.8	-1.8
GO Biological Processes	GO:0043471	regulation of cellular carbohydrate catabolic process	-4.1	10	6.6	-1.8
GO Cellular Components	GO:0042383	sarcolemma	-4.1	3	4.8	-1.8
GO Cellular Components	GO:0044391	ribosomal subunit	-4.1	2.8	4.7	-1.7
GO Biological Processes	GO:0097435	supramolecular fiber organization	-4.1	2	4.3	-1.7
GO Cellular Components	GO:0005874	microtubule	-4.1	2.1	4.4	-1.7
GO Biological Processes	GO:1901136	carbohydrate derivative catabolic process	-4.1	3.2	4.8	-1.7
GO Biological Processes	GO:0033045	regulation of sister chromatid segregation	-4.1	3.7	5	-1.7
GO Biological Processes	GO:0045071	negative regulation of viral genome replication	-4	4.8	5.3	-1.7
GO Biological Processes	GO:0030071	regulation of mitotic metaphase/anaphase transition	-4	3.9	5	-1.7
GO Molecular Functions	GO:0003810	protein-glutamine gamma-glutamyltransferase activity	-3.9	14	7	-1.6
GO Biological Processes	GO:0015980	energy derivation by oxidation of organic compounds	-3.9	2.6	4.5	-1.6
GO Molecular Functions	GO:0015631	tubulin binding	-3.9	2.2	4.3	-1.6
GO Biological Processes	GO:1990544	mitochondrial ATP transmembrane transport	-3.9	24	8.2	-1.6
GO Biological Processes	GO:0140021	mitochondrial ADP transmembrane transport	-3.9	24	8.2	-1.6
GO Cellular Components	GO:0033597	mitotic checkpoint complex	-3.9	24	8.2	-1.6
GO Molecular Functions	GO:0005471	ATP:ADP antiporter activity	-3.9	24	8.2	-1.6
GO Biological Processes	GO:0046034	ATP metabolic process	-3.9	2.7	4.5	-1.6
GO Biological Processes	GO:0140013	meiotic nuclear division	-3.9	2.9	4.6	-1.6
GO Biological Processes	GO:0000910	cytokinesis	-3.9	3.6	4.8	-1.6
GO Cellular Components	GO:1990204	oxidoreductase complex	-3.9	3.4	4.7	-1.6
GO Biological Processes	GO:0072521	purine-containing compound metabolic process	-3.9	2.2	4.3	-1.6
GO Molecular Functions	GO:0046979	TAP2 binding	-3.9	7.2	5.8	-1.6
GO Cellular Components	GO:0046930	pore complex	-3.9	7.2	5.8	-1.6
GO Biological Processes	GO:1902099	regulation of metaphase/anaphase transition of cell cycle	-3.8	3.8	4.8	-1.6
GO Biological Processes	GO:0090307	mitotic spindle assembly	-3.8	5	5.2	-1.5
GO Molecular Functions	GO:0046978	TAP1 binding	-3.8	7	5.6	-1.5
GO Molecular Functions	GO:0046977	TAP binding	-3.8	7	5.6	-1.5
GO Biological Processes	GO:0090306	meiotic spindle assembly	-3.7	13	6.6	-1.5
GO Molecular Functions	GO:0072341	modified amino acid binding	-3.7	3.5	4.7	-1.5
GO Biological Processes	GO:0009615	response to virus	-3.6	2.3	4.2	-1.4
GO Biological Processes	GO:0019884	antigen processing and presentation of exogenous antigen	-3.6	5.5	5.2	-1.4
GO Biological Processes	GO:0002483	antigen processing and presentation of endogenous peptide antigen	-3.6	5.5	5.2	-1.4
GO Biological Processes	GO:0019885	antigen processing and presentation of endogenous peptide antigen via MHC class I	-3.6	5.5	5.2	-1.4
GO Biological Processes	GO:0010639	negative regulation of organelle organization	-3.6	2.2	4.1	-1.4
GO Biological Processes	GO:0016042	lipid catabolic process	-3.6	2.4	4.2	-1.4
GO Biological Processes	GO:0033044	regulation of chromosome organization	-3.6	2.5	4.2	-1.4
GO Biological Processes	GO:0007093	mitotic cell cycle checkpoint signaling	-3.6	3.1	4.4	-1.4
GO Molecular Functions	GO:0008556	P-type potassium transmembrane transporter activity	-3.5	11	6.3	-1.4
GO Cellular Components	GO:0005890	sodium:potassium-exchanging ATPase complex	-3.5	11	6.3	-1.4
GO Biological Processes	GO:1901029	negative regulation of mitochondrial outer membrane permeabilization involved in apoptotic signaling pathway	-3.5	11	6.3	-1.4
GO Molecular Functions	GO:0046703	natural killer cell lectin-like receptor binding	-3.5	5.4	5.1	-1.4
GO Biological Processes	GO:0019882	antigen processing and presentation	-3.5	3.3	4.5	-1.4
GO Molecular Functions	GO:0016887	ATP hydrolysis activity	-3.5	2.4	4.1	-1.4
GO Biological Processes	GO:0061640	cytoskeleton-dependent cytokinesis	-3.5	3.5	4.5	-1.4
GO Biological Processes	GO:0006163	purine nucleotide metabolic process	-3.5	2.2	4	-1.3
GO Molecular Functions	GO:0016531	copper chaperone activity	-3.5	19	7.2	-1.3
GO Biological Processes	GO:0007057	spindle assembly involved in female meiosis I	-3.5	19	7.2	-1.3
GO Molecular Functions	GO:0032554	purine deoxyribonucleotide binding	-3.5	19	7.2	-1.3
GO Biological Processes	GO:0010155	regulation of proton transport	-3.5	6.3	5.2	-1.3
GO Biological Processes	GO:0090169	regulation of spindle assembly	-3.5	6.3	5.2	-1.3
GO Biological Processes	GO:0060338	regulation of type I interferon-mediated signaling pathway	-3.5	5.2	5	-1.3
GO Biological Processes	GO:0007143	female meiotic nuclear division	-3.5	5.2	5	-1.3
GO Biological Processes	GO:0007088	regulation of mitotic nuclear division	-3.5	3.2	4.4	-1.3
GO Biological Processes	GO:1901673	regulation of mitotic spindle assembly	-3.5	7.8	5.6	-1.3
GO Cellular Components	GO:0016010	dystrophin-associated glycoprotein complex	-3.5	7.8	5.6	-1.3
GO Biological Processes	GO:0060314	regulation of ryanodine-sensitive calcium-release channel activity	-3.5	7.8	5.6	-1.3
GO Biological Processes	GO:0051656	establishment of organelle localization	-3.5	2.1	3.9	-1.3
GO Biological Processes	GO:1903046	meiotic cell cycle process	-3.4	2.7	4.1	-1.3
GO Biological Processes	GO:0019883	antigen processing and presentation of endogenous antigen	-3.4	5.1	4.9	-1.3
GO Cellular Components	GO:0045121	membrane raft	-3.4	2.1	3.9	-1.3
GO Cellular Components	GO:0019867	outer membrane	-3.4	2.6	4.1	-1.3
GO Cellular Components	GO:0031968	organelle outer membrane	-3.4	2.6	4.1	-1.3
GO Biological Processes	GO:0048525	negative regulation of viral process	-3.4	3.4	4.4	-1.3
GO Cellular Components	GO:0098857	membrane microdomain	-3.4	2.1	3.9	-1.3
GO Molecular Functions	GO:0004312	fatty acid synthase activity	-3.4	10	5.9	-1.3
GO Molecular Functions	GO:0019829	ATPase-coupled cation transmembrane transporter activity	-3.4	4.4	4.7	-1.3
GO Molecular Functions	GO:0003955	NAD(P)H dehydrogenase (quinone) activity	-3.4	7.5	5.4	-1.3
GO Molecular Functions	GO:0008307	structural constituent of muscle	-3.4	7.5	5.4	-1.3
GO Biological Processes	GO:0034440	lipid oxidation	-3.4	3.6	4.4	-1.3
GO Biological Processes	GO:0090224	regulation of spindle organization	-3.4	5	4.8	-1.3
GO Biological Processes	GO:0000075	cell cycle checkpoint signaling	-3.3	2.8	4.2	-1.2
GO Biological Processes	GO:0006091	generation of precursor metabolites and energy	-3.3	2.2	3.9	-1.2
GO Biological Processes	GO:0051653	spindle localization	-3.3	4.3	4.6	-1.2
GO Biological Processes	GO:0009144	purine nucleoside triphosphate metabolic process	-3.3	3.1	4.2	-1.2
GO Biological Processes	GO:0050792	regulation of viral process	-3.3	2.7	4.1	-1.2
GO Biological Processes	GO:0035634	response to stilbenoid	-3.3	7.1	5.2	-1.2
GO Biological Processes	GO:0002486	antigen processing and presentation of endogenous peptide antigen via MHC class I via ER pathway, TAP-independent	-3.3	5.7	4.9	-1.2
GO Biological Processes	GO:0002478	antigen processing and presentation of exogenous peptide antigen	-3.3	5.7	4.9	-1.2
GO Biological Processes	GO:0022898	regulation of transmembrane transporter activity	-3.2	2.2	3.9	-1.2
GO Biological Processes	GO:0016051	carbohydrate biosynthetic process	-3.2	3.3	4.2	-1.2
GO Biological Processes	GO:0009404	toxin metabolic process	-3.2	9.7	5.7	-1.2
GO Biological Processes	GO:0036376	sodium ion export across plasma membrane	-3.2	9.7	5.7	-1.2
GO Biological Processes	GO:0044282	small molecule catabolic process	-3.2	2.2	3.8	-1.2
GO Biological Processes	GO:0015866	ADP transport	-3.2	16	6.5	-1.2
GO Molecular Functions	GO:0030249	guanylate cyclase regulator activity	-3.2	16	6.5	-1.2
GO Biological Processes	GO:0007056	spindle assembly involved in female meiosis	-3.2	16	6.5	-1.2
GO Molecular Functions	GO:0001730	2'-5'-oligoadenylate synthetase activity	-3.2	16	6.5	-1.2
GO Molecular Functions	GO:0016406	carnitine O-acyltransferase activity	-3.2	16	6.5	-1.2
GO Molecular Functions	GO:0042626	ATPase-coupled transmembrane transporter activity	-3.2	3.2	4.2	-1.2
GO Cellular Components	GO:0072686	mitotic spindle	-3.2	2.6	4	-1.2
GO Biological Processes	GO:0002484	antigen processing and presentation of endogenous peptide antigen via MHC class I via ER pathway	-3.2	5.5	4.8	-1.2
GO Biological Processes	GO:0002476	antigen processing and presentation of endogenous peptide antigen via MHC class Ib	-3.2	5.5	4.8	-1.2
GO Cellular Components	GO:0000922	spindle pole	-3.2	2.9	4	-1.1
GO Biological Processes	GO:0002428	antigen processing and presentation of peptide antigen via MHC class Ib	-3.1	5.4	4.7	-1.1
GO Biological Processes	GO:0042776	proton motive force-driven mitochondrial ATP synthesis	-3.1	4	4.4	-1.1
GO Molecular Functions	GO:0005504	fatty acid binding	-3.1	4	4.4	-1.1
GO Biological Processes	GO:0032728	positive regulation of interferon-beta production	-3.1	4.6	4.5	-1.1
GO Cellular Components	GO:0090533	cation-transporting ATPase complex	-3.1	9	5.4	-1.1
GO Cellular Components	GO:0000775	chromosome, centromeric region	-3.1	2.3	3.8	-1.1
GO Molecular Functions	GO:0048306	calcium-dependent protein binding	-3.1	3.3	4.1	-1.1
GO Cellular Components	GO:0032398	MHC class Ib protein complex	-3.1	6.5	4.9	-1.1
GO Biological Processes	GO:0002181	cytoplasmic translation	-3.1	3.1	4	-1.1
GO Cellular Components	GO:0098800	inner mitochondrial membrane protein complex	-3.1	2.8	3.9	-1.1
GO Biological Processes	GO:0045333	cellular respiration	-3	2.5	3.8	-1.1
GO Cellular Components	GO:0070469	respirasome	-3	3.3	4.1	-1.1
GO Biological Processes	GO:0032412	regulation of ion transmembrane transporter activity	-3	2.2	3.7	-1.1
GO Biological Processes	GO:0009150	purine ribonucleotide metabolic process	-3	2.1	3.6	-1
GO Molecular Functions	GO:0003777	microtubule motor activity	-3	3.9	4.2	-1
GO Biological Processes	GO:0006119	oxidative phosphorylation	-3	3.1	4	-1
GO Cellular Components	GO:0005747	mitochondrial respiratory chain complex I	-3	4.4	4.4	-1
GO Cellular Components	GO:0030964	NADH dehydrogenase complex	-3	4.4	4.4	-1
GO Cellular Components	GO:0045271	respiratory chain complex I	-3	4.4	4.4	-1
GO Biological Processes	GO:0019395	fatty acid oxidation	-3	3.5	4.1	-1
GO Cellular Components	GO:0090665	glycoprotein complex	-3	6.3	4.8	-1
GO Molecular Functions	GO:0042610	CD8 receptor binding	-3	6.3	4.8	-1
GO Biological Processes	GO:0032409	regulation of transporter activity	-3	2.1	3.6	-1
GO Cellular Components	GO:0005757	mitochondrial permeability transition pore complex	-3	13	6	-1
GO Biological Processes	GO:0046060	dATP metabolic process	-3	13	6	-1
GO Molecular Functions	GO:0032552	deoxyribonucleotide binding	-3	13	6	-1
GO Biological Processes	GO:0032571	response to vitamin K	-3	13	6	-1
GO Molecular Functions	GO:0044389	ubiquitin-like protein ligase binding	-3	2.1	3.6	-1
GO Cellular Components	GO:0005741	mitochondrial outer membrane	-3	2.5	3.8	-1
GO Biological Processes	GO:0031000	response to caffeine	-3	8.4	5.2	-1
GO Biological Processes	GO:0030007	cellular potassium ion homeostasis	-3	8.4	5.2	-1
GO Biological Processes	GO:0001916	positive regulation of T cell mediated cytotoxicity	-3	4.3	4.3	-1
GO Biological Processes	GO:1903900	regulation of viral life cycle	-3	2.7	3.8	-1
GO Biological Processes	GO:0034764	positive regulation of transmembrane transport	-2.9	2.2	3.6	-0.99
GO Biological Processes	GO:0009060	aerobic respiration	-2.9	2.7	3.8	-0.99
GO Biological Processes	GO:0009062	fatty acid catabolic process	-2.9	3.4	4	-0.99
GO Molecular Functions	GO:0030881	beta-2-microglobulin binding	-2.9	6	4.7	-0.98
GO Cellular Components	GO:0042612	MHC class I protein complex	-2.9	6	4.7	-0.98
GO Cellular Components	GO:0005871	kinesin complex	-2.9	4.2	4.2	-0.98
GO Biological Processes	GO:0015986	proton motive force-driven ATP synthesis	-2.9	3.7	4.1	-0.97
GO Biological Processes	GO:0032648	regulation of interferon-beta production	-2.9	3.7	4.1	-0.97
GO Molecular Functions	GO:0042605	peptide antigen binding	-2.9	3.7	4.1	-0.97
GO Biological Processes	GO:0002475	antigen processing and presentation via MHC class Ib	-2.9	4.8	4.3	-0.95
GO Biological Processes	GO:1901020	negative regulation of calcium ion transmembrane transporter activity	-2.9	4.8	4.3	-0.95
GO Biological Processes	GO:0006575	cellular modified amino acid metabolic process	-2.9	2.4	3.6	-0.95
GO Molecular Functions	GO:0016755	aminoacyltransferase activity	-2.9	7.8	5	-0.95
GO Cellular Components	GO:0098533	ATPase dependent transmembrane transport complex	-2.9	7.8	5	-0.95
GO Molecular Functions	GO:0016746	acyltransferase activity	-2.9	2.2	3.6	-0.94
GO Biological Processes	GO:0051607	defense response to virus	-2.8	2.3	3.6	-0.91
GO Cellular Components	GO:0043209	myelin sheath	-2.8	2.3	3.6	-0.91
GO Biological Processes	GO:0140546	defense response to symbiont	-2.8	2.3	3.5	-0.9
GO Biological Processes	GO:0060236	regulation of mitotic spindle organization	-2.8	4.7	4.3	-0.9
GO Molecular Functions	GO:0008553	P-type proton-exporting transporter activity	-2.8	12	5.5	-0.89
GO Cellular Components	GO:0042587	glycogen granule	-2.8	12	5.5	-0.89
GO Molecular Functions	GO:0015217	ADP transmembrane transporter activity	-2.8	12	5.5	-0.89
GO Biological Processes	GO:0006805	xenobiotic metabolic process	-2.8	2.9	3.7	-0.87
GO Molecular Functions	GO:0071889	14-3-3 protein binding	-2.8	4	4	-0.86
GO Biological Processes	GO:0002474	antigen processing and presentation of peptide antigen via MHC class I	-2.8	4	4	-0.86
GO Biological Processes	GO:0010823	negative regulation of mitochondrion organization	-2.8	4	4	-0.86
GO Molecular Functions	GO:0008137	NADH dehydrogenase (ubiquinone) activity	-2.8	7.4	4.8	-0.86
GO Biological Processes	GO:0035795	negative regulation of mitochondrial membrane permeability	-2.8	7.4	4.8	-0.86
GO Cellular Components	GO:0030864	cortical actin cytoskeleton	-2.7	3.2	3.8	-0.85
GO Cellular Components	GO:0005746	mitochondrial respirasome	-2.7	3.2	3.8	-0.85
GO Biological Processes	GO:0032411	positive regulation of transporter activity	-2.7	2.7	3.6	-0.84
GO Biological Processes	GO:0006164	purine nucleotide biosynthetic process	-2.7	2.4	3.5	-0.82
GO Biological Processes	GO:0046395	carboxylic acid catabolic process	-2.7	2.4	3.5	-0.82
GO Cellular Components	GO:0033106	cis-Golgi network membrane	-2.7	5.4	4.3	-0.81
GO Biological Processes	GO:0010954	positive regulation of protein processing	-2.7	5.4	4.3	-0.81
GO Cellular Components	GO:0098803	respiratory chain complex	-2.7	3.2	3.7	-0.79
GO Biological Processes	GO:0009141	nucleoside triphosphate metabolic process	-2.7	2.6	3.6	-0.79
GO Biological Processes	GO:0016054	organic acid catabolic process	-2.7	2.3	3.4	-0.79
GO Biological Processes	GO:0035458	cellular response to interferon-beta	-2.7	3.9	3.9	-0.79
GO Molecular Functions	GO:0043295	glutathione binding	-2.7	7	4.6	-0.79
GO Biological Processes	GO:0010755	regulation of plasminogen activation	-2.7	7	4.6	-0.79
GO Biological Processes	GO:0005978	glycogen biosynthetic process	-2.7	7	4.6	-0.79
GO Biological Processes	GO:0099150	regulation of postsynaptic specialization assembly	-2.7	7	4.6	-0.79
GO Biological Processes	GO:0009250	glucan biosynthetic process	-2.7	7	4.6	-0.79
GO Molecular Functions	GO:0050136	NADH dehydrogenase (quinone) activity	-2.7	7	4.6	-0.79
GO Biological Processes	GO:0000281	mitotic cytokinesis	-2.7	3.4	3.8	-0.79
GO Molecular Functions	GO:0042288	MHC class I protein binding	-2.6	4.4	4	-0.78
GO Biological Processes	GO:0032964	collagen biosynthetic process	-2.6	10	5.1	-0.78
GO Biological Processes	GO:0010756	positive regulation of plasminogen activation	-2.6	10	5.1	-0.78
GO Biological Processes	GO:0070995	NADPH oxidation	-2.6	10	5.1	-0.78
GO Biological Processes	GO:1904776	regulation of protein localization to cell cortex	-2.6	10	5.1	-0.78
GO Cellular Components	GO:0043203	axon hillock	-2.6	10	5.1	-0.78
GO Biological Processes	GO:0032981	mitochondrial respiratory chain complex I assembly	-2.6	3.8	3.9	-0.77
GO Biological Processes	GO:0010257	NADH dehydrogenase complex assembly	-2.6	3.8	3.9	-0.77
GO Biological Processes	GO:0001914	regulation of T cell mediated cytotoxicity	-2.6	3.8	3.9	-0.77
GO Biological Processes	GO:0007127	meiosis I	-2.6	2.7	3.5	-0.75
GO Cellular Components	GO:0034451	centriolar satellite	-2.6	2.9	3.6	-0.75
GO Biological Processes	GO:0014904	myotube cell development	-2.6	4.3	3.9	-0.74
GO Biological Processes	GO:0009165	nucleotide biosynthetic process	-2.6	2.2	3.3	-0.74
GO Biological Processes	GO:0051303	establishment of chromosome localization	-2.6	3.3	3.7	-0.74
GO Biological Processes	GO:0061982	meiosis I cell cycle process	-2.6	2.7	3.5	-0.74
GO Biological Processes	GO:0000212	meiotic spindle organization	-2.6	6.6	4.4	-0.73
GO Biological Processes	GO:1905709	negative regulation of membrane permeability	-2.6	6.6	4.4	-0.73
GO Molecular Functions	GO:1900750	oligopeptide binding	-2.6	6.6	4.4	-0.73
GO Molecular Functions	GO:0051087	chaperone binding	-2.6	2.9	3.5	-0.73
GO Biological Processes	GO:0072522	purine-containing compound biosynthetic process	-2.6	2.3	3.4	-0.73
GO Molecular Functions	GO:0004364	glutathione transferase activity	-2.6	5.1	4.1	-0.73
GO Biological Processes	GO:1903319	positive regulation of protein maturation	-2.6	5.1	4.1	-0.73
GO Biological Processes	GO:0051783	regulation of nuclear division	-2.5	2.5	3.4	-0.72
GO Biological Processes	GO:0043467	regulation of generation of precursor metabolites and energy	-2.5	2.5	3.4	-0.72
GO Cellular Components	GO:0030666	endocytic vesicle membrane	-2.5	4.2	3.9	-0.71
GO Biological Processes	GO:0044242	cellular lipid catabolic process	-2.5	2.3	3.3	-0.69
GO Cellular Components	GO:0022626	cytosolic ribosome	-2.5	2.8	3.5	-0.69
GO Biological Processes	GO:0050000	chromosome localization	-2.5	3.3	3.6	-0.69
GO Molecular Functions	GO:0042287	MHC protein binding	-2.5	3.6	3.7	-0.68
GO Molecular Functions	GO:0070566	adenylyltransferase activity	-2.5	4.9	4	-0.68
GO Biological Processes	GO:0051085	chaperone cofactor-dependent protein refolding	-2.5	4.9	4	-0.68
GO Biological Processes	GO:0030258	lipid modification	-2.5	2.4	3.3	-0.68
GO Molecular Functions	GO:0050661	NADP binding	-2.5	4.1	3.8	-0.68
GO Cellular Components	GO:0022627	cytosolic small ribosomal subunit	-2.5	4.1	3.8	-0.68
GO Biological Processes	GO:0034767	positive regulation of ion transmembrane transport	-2.5	2.2	3.3	-0.68
GO Biological Processes	GO:0000050	urea cycle	-2.5	9.4	4.8	-0.68
GO Biological Processes	GO:0071941	nitrogen cycle metabolic process	-2.5	9.4	4.8	-0.68
GO Biological Processes	GO:0019627	urea metabolic process	-2.5	9.4	4.8	-0.68
GO Biological Processes	GO:1904959	regulation of cytochrome-c oxidase activity	-2.5	9.4	4.8	-0.68
GO Molecular Functions	GO:0008554	P-type sodium transporter activity	-2.5	9.4	4.8	-0.68
GO Molecular Functions	GO:0005391	P-type sodium:potassium-exchanging transporter activity	-2.5	9.4	4.8	-0.68
GO Biological Processes	GO:0019886	antigen processing and presentation of exogenous peptide antigen via MHC class II	-2.5	6.3	4.3	-0.68
GO Biological Processes	GO:0000028	ribosomal small subunit assembly	-2.5	6.3	4.3	-0.68
GO Molecular Functions	GO:0003954	NADH dehydrogenase activity	-2.5	6.3	4.3	-0.68
GO Biological Processes	GO:0009145	purine nucleoside triphosphate biosynthetic process	-2.5	3	3.5	-0.68
GO Biological Processes	GO:0045069	regulation of viral genome replication	-2.5	3	3.5	-0.68
GO Biological Processes	GO:0009152	purine ribonucleotide biosynthetic process	-2.5	2.4	3.3	-0.68
GO Biological Processes	GO:1901293	nucleoside phosphate biosynthetic process	-2.5	2.2	3.2	-0.67
GO Biological Processes	GO:0032414	positive regulation of ion transmembrane transporter activity	-2.4	2.6	3.3	-0.65
GO Molecular Functions	GO:0042608	T cell receptor binding	-2.4	4.8	3.9	-0.64
GO Cellular Components	GO:0045171	intercellular bridge	-2.4	2.9	3.4	-0.63
GO Molecular Functions	GO:0016765	transferase activity, transferring alkyl or aryl (other than methyl) groups	-2.4	3.5	3.6	-0.63
GO Cellular Components	GO:0005875	microtubule associated complex	-2.4	2.4	3.3	-0.62
GO Cellular Components	GO:0044292	dendrite terminus	-2.4	6	4.1	-0.62
GO Biological Processes	GO:0033617	mitochondrial cytochrome c oxidase assembly	-2.4	6	4.1	-0.62
GO Cellular Components	GO:0098576	lumenal side of membrane	-2.4	6	4.1	-0.62
GO Biological Processes	GO:0051972	regulation of telomerase activity	-2.4	3.9	3.7	-0.62
GO Biological Processes	GO:0044839	cell cycle G2/M phase transition	-2.4	3.9	3.7	-0.62
GO Biological Processes	GO:1903959	regulation of anion transmembrane transport	-2.4	4.6	3.8	-0.6
GO Biological Processes	GO:0034340	response to type I interferon	-2.4	4.6	3.8	-0.6
GO Molecular Functions	GO:0015453	oxidoreduction-driven active transmembrane transporter activity	-2.4	4.6	3.8	-0.6
GO Cellular Components	GO:0032592	integral component of mitochondrial membrane	-2.4	3.1	3.4	-0.6
GO Biological Processes	GO:1904732	regulation of electron transfer activity	-2.4	8.6	4.5	-0.59
GO Biological Processes	GO:0002503	peptide antigen assembly with MHC class II protein complex	-2.4	8.6	4.5	-0.59
GO Biological Processes	GO:0002399	MHC class II protein complex assembly	-2.4	8.6	4.5	-0.59
GO Biological Processes	GO:0035456	response to interferon-beta	-2.3	3.4	3.5	-0.57
GO Cellular Components	GO:0015935	small ribosomal subunit	-2.3	3.1	3.4	-0.57
GO Biological Processes	GO:0002495	antigen processing and presentation of peptide antigen via MHC class II	-2.3	5.7	4	-0.56
GO Biological Processes	GO:0055075	potassium ion homeostasis	-2.3	4.5	3.7	-0.56
GO Biological Processes	GO:0006754	ATP biosynthetic process	-2.3	3	3.4	-0.54
GO Cellular Components	GO:0098573	intrinsic component of mitochondrial membrane	-2.3	3	3.4	-0.54
GO Biological Processes	GO:1901021	positive regulation of calcium ion transmembrane transporter activity	-2.3	3.8	3.6	-0.54
GO Biological Processes	GO:0006839	mitochondrial transport	-2.3	2.5	3.2	-0.52
GO Molecular Functions	GO:0016655	oxidoreductase activity, acting on NAD(P)H, quinone or similar compound as acceptor	-2.3	4.4	3.7	-0.51
GO Molecular Functions	GO:0023023	MHC protein complex binding	-2.3	5.5	3.9	-0.5
GO Biological Processes	GO:0006516	glycoprotein catabolic process	-2.3	5.5	3.9	-0.5
GO Biological Processes	GO:1904666	regulation of ubiquitin protein ligase activity	-2.3	5.5	3.9	-0.5
GO Biological Processes	GO:0002504	antigen processing and presentation of peptide or polysaccharide antigen via MHC class II	-2.3	5.5	3.9	-0.5
GO Biological Processes	GO:0090231	regulation of spindle checkpoint	-2.3	5.5	3.9	-0.5
GO Biological Processes	GO:1902307	positive regulation of sodium ion transmembrane transport	-2.3	5.5	3.9	-0.5
GO Biological Processes	GO:0072329	monocarboxylic acid catabolic process	-2.2	2.7	3.2	-0.5
GO Biological Processes	GO:0045930	negative regulation of mitotic cell cycle	-2.2	2.1	3	-0.5
GO Cellular Components	GO:0030863	cortical cytoskeleton	-2.2	2.6	3.2	-0.5
GO Biological Processes	GO:0051987	positive regulation of attachment of spindle microtubules to kinetochore	-2.2	7.8	4.3	-0.5
GO Molecular Functions	GO:0030955	potassium ion binding	-2.2	7.8	4.3	-0.5
GO Biological Processes	GO:0009215	purine deoxyribonucleoside triphosphate metabolic process	-2.2	7.8	4.3	-0.5
GO Molecular Functions	GO:0002162	dystroglycan binding	-2.2	7.8	4.3	-0.5
GO Cellular Components	GO:0042613	MHC class II protein complex	-2.2	7.8	4.3	-0.5
GO Molecular Functions	GO:0005347	ATP transmembrane transporter activity	-2.2	7.8	4.3	-0.5
GO Cellular Components	GO:0005912	adherens junction	-2.2	2.4	3.1	-0.49
GO Biological Processes	GO:0009260	ribonucleotide biosynthetic process	-2.2	2.2	3	-0.48
GO Molecular Functions	GO:0009055	electron transfer activity	-2.2	3.6	3.4	-0.48
GO Biological Processes	GO:0019319	hexose biosynthetic process	-2.2	4.2	3.6	-0.48
GO Biological Processes	GO:0051084	'de novo' post-translational protein folding	-2.2	4.2	3.6	-0.48
GO Molecular Functions	GO:0031072	heat shock protein binding	-2.2	2.4	3.1	-0.47
GO Cellular Components	GO:0015934	large ribosomal subunit	-2.2	2.5	3.1	-0.46
GO Cellular Components	GO:0031970	organelle envelope lumen	-2.2	2.7	3.1	-0.46
GO Biological Processes	GO:0060339	negative regulation of type I interferon-mediated signaling pathway	-2.2	5.2	3.8	-0.45
GO Biological Processes	GO:0051438	regulation of ubiquitin-protein transferase activity	-2.2	3.6	3.4	-0.45
GO Biological Processes	GO:0051293	establishment of spindle localization	-2.2	3.6	3.4	-0.45
GO Molecular Functions	GO:0003774	cytoskeletal motor activity	-2.2	2.7	3.1	-0.45
GO Biological Processes	GO:0000271	polysaccharide biosynthetic process	-2.2	4.1	3.5	-0.45
GO Biological Processes	GO:0033692	cellular polysaccharide biosynthetic process	-2.2	4.1	3.5	-0.45
GO Biological Processes	GO:1900371	regulation of purine nucleotide biosynthetic process	-2.2	4.1	3.5	-0.45
GO Biological Processes	GO:0006458	'de novo' protein folding	-2.2	4.1	3.5	-0.45
GO Biological Processes	GO:0040001	establishment of mitotic spindle localization	-2.2	4.1	3.5	-0.45
GO Biological Processes	GO:0030808	regulation of nucleotide biosynthetic process	-2.2	4.1	3.5	-0.45
GO Biological Processes	GO:0044772	mitotic cell cycle phase transition	-2.2	2.4	3	-0.45
GO Molecular Functions	GO:0051082	unfolded protein binding	-2.2	2.9	3.2	-0.44
GO Biological Processes	GO:0010821	regulation of mitochondrion organization	-2.1	2.4	3	-0.43
GO Biological Processes	GO:0032479	regulation of type I interferon production	-2.1	2.6	3.1	-0.43
GO Biological Processes	GO:0009437	carnitine metabolic process	-2.1	7.2	4.1	-0.43
GO Biological Processes	GO:1901679	nucleotide transmembrane transport	-2.1	7.2	4.1	-0.43
GO Cellular Components	GO:0070938	contractile ring	-2.1	7.2	4.1	-0.43
GO Molecular Functions	GO:0023026	MHC class II protein complex binding	-2.1	7.2	4.1	-0.43
GO Molecular Functions	GO:0017166	vinculin binding	-2.1	7.2	4.1	-0.43
GO Biological Processes	GO:2000489	regulation of hepatic stellate cell activation	-2.1	7.2	4.1	-0.43
GO Biological Processes	GO:0051146	striated muscle cell differentiation	-2.1	2	2.9	-0.43
GO Biological Processes	GO:0060759	regulation of response to cytokine stimulus	-2.1	2.3	3	-0.42
GO Biological Processes	GO:1901028	regulation of mitochondrial outer membrane permeabilization involved in apoptotic signaling pathway	-2.1	5	3.6	-0.42
GO Biological Processes	GO:0071357	cellular response to type I interferon	-2.1	5	3.6	-0.42
GO Molecular Functions	GO:0016863	intramolecular oxidoreductase activity, transposing C=C bonds	-2.1	5	3.6	-0.42
GO Biological Processes	GO:0060337	type I interferon signaling pathway	-2.1	5	3.6	-0.42
GO Biological Processes	GO:0006941	striated muscle contraction	-2.1	2.6	3.1	-0.42
GO Biological Processes	GO:0006937	regulation of muscle contraction	-2.1	2.2	2.9	-0.42
GO Biological Processes	GO:0019748	secondary metabolic process	-2.1	3.4	3.3	-0.41
GO Biological Processes	GO:0032481	positive regulation of type I interferon production	-2.1	3	3.2	-0.41
GO Biological Processes	GO:0072698	protein localization to microtubule cytoskeleton	-2.1	3.9	3.4	-0.38
GO Biological Processes	GO:0051294	establishment of spindle orientation	-2.1	3.9	3.4	-0.38
GO Biological Processes	GO:0001912	positive regulation of leukocyte mediated cytotoxicity	-2.1	2.8	3	-0.38
GO Biological Processes	GO:0009142	nucleoside triphosphate biosynthetic process	-2.1	2.6	3	-0.38
GO Biological Processes	GO:1903170	negative regulation of calcium ion transmembrane transport	-2.1	3.4	3.2	-0.38
GO Biological Processes	GO:0008535	respiratory chain complex IV assembly	-2.1	4.8	3.5	-0.37
GO Biological Processes	GO:0006883	cellular sodium ion homeostasis	-2.1	4.8	3.5	-0.37
GO Biological Processes	GO:0046390	ribose phosphate biosynthetic process	-2.1	2.1	2.8	-0.37
GO Biological Processes	GO:0072530	purine-containing compound transmembrane transport	-2	6.7	3.9	-0.37
GO Molecular Functions	GO:0019841	retinol binding	-2	6.7	3.9	-0.37
GO Biological Processes	GO:0051382	kinetochore assembly	-2	6.7	3.9	-0.37
GO Biological Processes	GO:1900038	negative regulation of cellular response to hypoxia	-2	6.7	3.9	-0.37
GO Biological Processes	GO:1901524	regulation of mitophagy	-2	6.7	3.9	-0.37
GO Biological Processes	GO:0015867	ATP transport	-2	6.7	3.9	-0.37
GO Biological Processes	GO:0010882	regulation of cardiac muscle contraction by calcium ion signaling	-2	6.7	3.9	-0.37
GO Molecular Functions	GO:0010851	cyclase regulator activity	-2	6.7	3.9	-0.37
GO Biological Processes	GO:0099151	regulation of postsynaptic density assembly	-2	6.7	3.9	-0.37
GO Molecular Functions	GO:0051371	muscle alpha-actinin binding	-2	6.7	3.9	-0.37
GO Cellular Components	GO:0005758	mitochondrial intermembrane space	-2	2.7	3	-0.37
GO Biological Processes	GO:0005976	polysaccharide metabolic process	-2	3	3.1	-0.37
GO Biological Processes	GO:0051310	metaphase plate congression	-2	3.3	3.2	-0.36
GO Biological Processes	GO:0007062	sister chromatid cohesion	-2	3.8	3.3	-0.36
GO Molecular Functions	GO:0033293	monocarboxylic acid binding	-2	2.7	3	-0.35
GO Molecular Functions	GO:0019239	deaminase activity	-2	4.6	3.4	-0.34
GO Cellular Components	GO:0030670	phagocytic vesicle membrane	-2	4.6	3.4	-0.34
GO Biological Processes	GO:0032069	regulation of nuclease activity	-2	4.6	3.4	-0.34
GO Biological Processes	GO:0071353	cellular response to interleukin-4	-2	4.6	3.4	-0.34
GO Molecular Functions	GO:0004602	glutathione peroxidase activity	-2	4.6	3.4	-0.34
GO Biological Processes	GO:0009205	purine ribonucleoside triphosphate metabolic process	-2	2.5	2.9	-0.33
GO Biological Processes	GO:0031032	actomyosin structure organization	-2	2.5	2.9	-0.33
GO Biological Processes	GO:0002218	activation of innate immune response	-2	3.2	3.1	-0.33
GO Cellular Components	GO:0000313	organellar ribosome	-2	2.7	2.9	-0.33
GO Cellular Components	GO:0005761	mitochondrial ribosome	-2	2.7	2.9	-0.33
GO Biological Processes	GO:0009206	purine ribonucleoside triphosphate biosynthetic process	-2	2.7	2.9	-0.33
GO Biological Processes	GO:0045214	sarcomere organization	-2	3.7	3.2	-0.33
GO Cellular Components	GO:0120111	neuron projection cytoplasm	-2	3.7	3.2	-0.33
GO Cellular Components	GO:0016529	sarcoplasmic reticulum	-2	2.9	3	-0.32
GO Biological Processes	GO:1903169	regulation of calcium ion transmembrane transport	-2	2.1	2.7	-0.32
GO Biological Processes	GO:0044770	cell cycle phase transition	-2	2.2	2.8	-0.31
GO Biological Processes	GO:0060700	regulation of ribonuclease activity	-2	6.3	3.7	-0.31
GO Biological Processes	GO:0002501	peptide antigen assembly with MHC protein complex	-2	6.3	3.7	-0.31
GO Biological Processes	GO:0006577	amino-acid betaine metabolic process	-2	6.3	3.7	-0.31
GO Biological Processes	GO:1903543	positive regulation of exosomal secretion	-2	6.3	3.7	-0.31
GO Biological Processes	GO:0002396	MHC protein complex assembly	-2	6.3	3.7	-0.31
GO Molecular Functions	GO:0016860	intramolecular oxidoreductase activity	-2	3.2	3.1	-0.31
GO Cellular Components	GO:0032839	dendrite cytoplasm	-1.9	4.5	3.3	-0.3
GO Cellular Components	GO:0005901	caveola	-1.9	2.6	2.9	-0.29
GO Biological Processes	GO:0071466	cellular response to xenobiotic stimulus	-1.9	2.1	2.7	-0.28
GO Cellular Components	GO:0005762	mitochondrial large ribosomal subunit	-1.9	3.1	3	-0.28
GO Biological Processes	GO:0019646	aerobic electron transport chain	-1.9	3.1	3	-0.28
GO Cellular Components	GO:0000315	organellar large ribosomal subunit	-1.9	3.1	3	-0.28
GO Biological Processes	GO:1902600	proton transmembrane transport	-1.9	3.1	3	-0.28
GO Biological Processes	GO:0022904	respiratory electron transport chain	-1.9	2.6	2.8	-0.27
GO Biological Processes	GO:0001959	regulation of cytokine-mediated signaling pathway	-1.9	2.3	2.7	-0.27
GO Biological Processes	GO:0046320	regulation of fatty acid oxidation	-1.9	3.6	3.1	-0.27
GO Biological Processes	GO:1990573	potassium ion import across plasma membrane	-1.9	3.6	3.1	-0.27
GO Biological Processes	GO:0046364	monosaccharide biosynthetic process	-1.9	3.6	3.1	-0.27
GO Biological Processes	GO:0000086	G2/M transition of mitotic cell cycle	-1.9	3.6	3.1	-0.27
GO Biological Processes	GO:0044380	protein localization to cytoskeleton	-1.9	3.6	3.1	-0.27
GO Biological Processes	GO:0051984	positive regulation of chromosome segregation	-1.9	4.3	3.3	-0.26
GO Biological Processes	GO:0033273	response to vitamin	-1.9	4.3	3.3	-0.26
GO Biological Processes	GO:0070670	response to interleukin-4	-1.9	4.3	3.3	-0.26
GO Cellular Components	GO:0001533	cornified envelope	-1.9	3.1	3	-0.26
GO Biological Processes	GO:0007584	response to nutrient	-1.9	3.1	3	-0.26
GO Biological Processes	GO:0006749	glutathione metabolic process	-1.9	2.8	2.9	-0.26
GO Cellular Components	GO:0071556	integral component of lumenal side of endoplasmic reticulum membrane	-1.9	5.9	3.5	-0.25
GO Biological Processes	GO:0042454	ribonucleoside catabolic process	-1.9	5.9	3.5	-0.25
GO Cellular Components	GO:0098553	lumenal side of endoplasmic reticulum membrane	-1.9	5.9	3.5	-0.25
GO Biological Processes	GO:0009201	ribonucleoside triphosphate biosynthetic process	-1.9	2.5	2.8	-0.24
GO Biological Processes	GO:1903036	positive regulation of response to wounding	-1.9	2.7	2.8	-0.24
GO Biological Processes	GO:0009199	ribonucleoside triphosphate metabolic process	-1.9	2.4	2.7	-0.23
GO Biological Processes	GO:0006006	glucose metabolic process	-1.9	2.4	2.7	-0.23
GO Molecular Functions	GO:0051393	alpha-actinin binding	-1.8	4.2	3.2	-0.22
GO Biological Processes	GO:0045132	meiotic chromosome segregation	-1.8	2.5	2.7	-0.22
GO Biological Processes	GO:0030239	myofibril assembly	-1.8	3	2.9	-0.21
GO Biological Processes	GO:1903115	regulation of actin filament-based movement	-1.8	3.4	3	-0.2
GO Biological Processes	GO:0002711	positive regulation of T cell mediated immunity	-1.8	2.7	2.8	-0.2
GO Biological Processes	GO:0051284	positive regulation of sequestering of calcium ion	-1.8	5.5	3.4	-0.2
GO Biological Processes	GO:0061621	canonical glycolysis	-1.8	5.5	3.4	-0.2
GO Molecular Functions	GO:0000295	adenine nucleotide transmembrane transporter activity	-1.8	5.5	3.4	-0.2
GO Molecular Functions	GO:0008574	plus-end-directed microtubule motor activity	-1.8	5.5	3.4	-0.2
GO Biological Processes	GO:1903789	regulation of amino acid transmembrane transport	-1.8	5.5	3.4	-0.2
GO Biological Processes	GO:0006735	NADH regeneration	-1.8	5.5	3.4	-0.2
GO Biological Processes	GO:1904355	positive regulation of telomere capping	-1.8	5.5	3.4	-0.2
GO Biological Processes	GO:1903541	regulation of exosomal secretion	-1.8	5.5	3.4	-0.2
GO Biological Processes	GO:0010958	regulation of amino acid import across plasma membrane	-1.8	5.5	3.4	-0.2
GO Molecular Functions	GO:0016918	retinal binding	-1.8	5.5	3.4	-0.2
GO Molecular Functions	GO:0005346	purine ribonucleotide transmembrane transporter activity	-1.8	5.5	3.4	-0.2
GO Molecular Functions	GO:0070402	NADPH binding	-1.8	5.5	3.4	-0.2
GO Molecular Functions	GO:0005149	interleukin-1 receptor binding	-1.8	5.5	3.4	-0.2
GO Molecular Functions	GO:0004029	aldehyde dehydrogenase (NAD+) activity	-1.8	5.5	3.4	-0.2
GO Biological Processes	GO:0042754	negative regulation of circadian rhythm	-1.8	5.5	3.4	-0.2
GO Biological Processes	GO:1904889	regulation of excitatory synapse assembly	-1.8	5.5	3.4	-0.2
GO Molecular Functions	GO:0046624	sphingolipid transporter activity	-1.8	5.5	3.4	-0.2
GO Biological Processes	GO:0000266	mitochondrial fission	-1.8	5.5	3.4	-0.2
GO Biological Processes	GO:0061718	glucose catabolic process to pyruvate	-1.8	5.5	3.4	-0.2
GO Biological Processes	GO:0055002	striated muscle cell development	-1.8	2.9	2.8	-0.19
GO Biological Processes	GO:0042255	ribosome assembly	-1.8	2.9	2.8	-0.19
GO Biological Processes	GO:0001910	regulation of leukocyte mediated cytotoxicity	-1.8	2.3	2.6	-0.19
GO Biological Processes	GO:0002026	regulation of the force of heart contraction	-1.8	4	3.1	-0.19
GO Biological Processes	GO:0035455	response to interferon-alpha	-1.8	4	3.1	-0.19
GO Biological Processes	GO:0072089	stem cell proliferation	-1.8	4	3.1	-0.19
GO Biological Processes	GO:0031343	positive regulation of cell killing	-1.8	2.5	2.7	-0.19
GO Cellular Components	GO:0043204	perikaryon	-1.8	2.2	2.6	-0.19
GO Biological Processes	GO:0021696	cerebellar cortex morphogenesis	-1.8	3.3	2.9	-0.19
GO Biological Processes	GO:0072523	purine-containing compound catabolic process	-1.8	3.3	2.9	-0.19
GO Cellular Components	GO:0031227	intrinsic component of endoplasmic reticulum membrane	-1.8	2.1	2.6	-0.18
GO Biological Processes	GO:0001676	long-chain fatty acid metabolic process	-1.8	2.3	2.6	-0.18
GO Biological Processes	GO:0072665	protein localization to vacuole	-1.8	2.9	2.8	-0.17
GO Biological Processes	GO:0061077	chaperone-mediated protein folding	-1.8	2.9	2.8	-0.17
GO Biological Processes	GO:0055001	muscle cell development	-1.8	2	2.5	-0.17
GO Cellular Components	GO:0030496	midbody	-1.8	2	2.5	-0.17
GO Biological Processes	GO:0051262	protein tetramerization	-1.8	2.6	2.7	-0.17
GO Biological Processes	GO:0032413	negative regulation of ion transmembrane transporter activity	-1.8	2.6	2.7	-0.17
GO Biological Processes	GO:0045824	negative regulation of innate immune response	-1.8	2.6	2.7	-0.17
GO Cellular Components	GO:0042645	mitochondrial nucleoid	-1.7	3.3	2.9	-0.16
GO Cellular Components	GO:0009295	nucleoid	-1.7	3.3	2.9	-0.16
GO Biological Processes	GO:1901991	negative regulation of mitotic cell cycle phase transition	-1.7	2.1	2.5	-0.16
GO Biological Processes	GO:0046322	negative regulation of fatty acid oxidation	-1.7	5.2	3.3	-0.16
GO Biological Processes	GO:0009200	deoxyribonucleoside triphosphate metabolic process	-1.7	5.2	3.3	-0.16
GO Biological Processes	GO:0042026	protein refolding	-1.7	5.2	3.3	-0.16
GO Biological Processes	GO:0042308	negative regulation of protein import into nucleus	-1.7	5.2	3.3	-0.16
GO Cellular Components	GO:0016528	sarcoplasm	-1.7	2.6	2.7	-0.15
GO Biological Processes	GO:0016052	carbohydrate catabolic process	-1.7	2.6	2.7	-0.15
GO Molecular Functions	GO:0016853	isomerase activity	-1.7	2.1	2.5	-0.14
GO Cellular Components	GO:0031305	integral component of mitochondrial inner membrane	-1.7	3.2	2.8	-0.14
GO Biological Processes	GO:0006073	cellular glucan metabolic process	-1.7	3.2	2.8	-0.14
GO Biological Processes	GO:0005977	glycogen metabolic process	-1.7	3.2	2.8	-0.14
GO Biological Processes	GO:0034637	cellular carbohydrate biosynthetic process	-1.7	3.2	2.8	-0.14
GO Cellular Components	GO:0014704	intercalated disc	-1.7	2.8	2.7	-0.13
GO Biological Processes	GO:0007006	mitochondrial membrane organization	-1.7	2.4	2.6	-0.13
GO Biological Processes	GO:0021697	cerebellar cortex formation	-1.7	3.8	2.9	-0.13
GO Biological Processes	GO:0051642	centrosome localization	-1.7	3.8	2.9	-0.13
GO Biological Processes	GO:0006094	gluconeogenesis	-1.7	3.8	2.9	-0.13
GO Biological Processes	GO:0044262	cellular carbohydrate metabolic process	-1.7	2.1	2.5	-0.12
GO Cellular Components	GO:0031304	intrinsic component of mitochondrial inner membrane	-1.7	3.1	2.7	-0.11
GO Biological Processes	GO:0044042	glucan metabolic process	-1.7	3.1	2.7	-0.11
GO Biological Processes	GO:0009116	nucleoside metabolic process	-1.7	3.1	2.7	-0.11
GO Biological Processes	GO:0022900	electron transport chain	-1.7	2.3	2.5	-0.11
GO Biological Processes	GO:1904063	negative regulation of cation transmembrane transport	-1.7	2.3	2.5	-0.11
GO Molecular Functions	GO:0001786	phosphatidylserine binding	-1.7	2.8	2.6	-0.11
GO Biological Processes	GO:1902305	regulation of sodium ion transmembrane transport	-1.7	2.8	2.6	-0.11
GO Biological Processes	GO:1900037	regulation of cellular response to hypoxia	-1.7	5	3.1	-0.11
GO Molecular Functions	GO:0070492	oligosaccharide binding	-1.7	5	3.1	-0.11
GO Molecular Functions	GO:0004030	aldehyde dehydrogenase [NAD(P)+] activity	-1.7	5	3.1	-0.11
GO Biological Processes	GO:1905874	regulation of postsynaptic density organization	-1.7	5	3.1	-0.11
GO Biological Processes	GO:0051383	kinetochore organization	-1.7	5	3.1	-0.11
GO Biological Processes	GO:0035457	cellular response to interferon-alpha	-1.7	5	3.1	-0.11
GO Molecular Functions	GO:0015216	purine nucleotide transmembrane transporter activity	-1.7	5	3.1	-0.11
GO Biological Processes	GO:0006541	glutamine metabolic process	-1.7	5	3.1	-0.11
GO Biological Processes	GO:0000132	establishment of mitotic spindle orientation	-1.7	3.7	2.8	-0.1
GO Biological Processes	GO:0009119	ribonucleoside metabolic process	-1.7	3.7	2.8	-0.1
GO Cellular Components	GO:1990752	microtubule end	-1.7	3.7	2.8	-0.1
GO Biological Processes	GO:0061842	microtubule organizing center localization	-1.7	3.7	2.8	-0.1
GO Biological Processes	GO:0051973	positive regulation of telomerase activity	-1.7	3.7	2.8	-0.1
GO Cellular Components	GO:0001725	stress fiber	-1.7	2.5	2.6	-0.1
GO Cellular Components	GO:0097517	contractile actin filament bundle	-1.7	2.5	2.6	-0.1
GO Biological Processes	GO:0006942	regulation of striated muscle contraction	-1.7	2.5	2.6	-0.1
GO Cellular Components	GO:0030315	T-tubule	-1.6	2.7	2.6	-0.098
GO Biological Processes	GO:0021695	cerebellar cortex development	-1.6	2.7	2.6	-0.098
GO Biological Processes	GO:0015908	fatty acid transport	-1.6	2.7	2.6	-0.098
GO Molecular Functions	GO:0001222	transcription corepressor binding	-1.6	3.1	2.7	-0.095
GO Biological Processes	GO:0072666	establishment of protein localization to vacuole	-1.6	3.1	2.7	-0.095
GO Biological Processes	GO:0072330	monocarboxylic acid biosynthetic process	-1.6	2.1	2.4	-0.09
GO Cellular Components	GO:0005791	rough endoplasmic reticulum	-1.6	2.5	2.5	-0.082
GO Molecular Functions	GO:0043178	alcohol binding	-1.6	2.5	2.5	-0.082
GO Molecular Functions	GO:0016651	oxidoreductase activity, acting on NAD(P)H	-1.6	2.7	2.6	-0.076
GO Biological Processes	GO:0044264	cellular polysaccharide metabolic process	-1.6	2.7	2.6	-0.076
GO Biological Processes	GO:0001960	negative regulation of cytokine-mediated signaling pathway	-1.6	2.7	2.6	-0.076
GO Biological Processes	GO:0017004	cytochrome complex assembly	-1.6	3.6	2.8	-0.076
GO Biological Processes	GO:0007026	negative regulation of microtubule depolymerization	-1.6	3.6	2.8	-0.076
GO Biological Processes	GO:0090140	regulation of mitochondrial fission	-1.6	3.6	2.8	-0.076
GO Biological Processes	GO:0042278	purine nucleoside metabolic process	-1.6	3.6	2.8	-0.076
GO Cellular Components	GO:0031616	spindle pole centrosome	-1.6	4.7	3	-0.076
GO Biological Processes	GO:0061620	glycolytic process through glucose-6-phosphate	-1.6	4.7	3	-0.076
GO Biological Processes	GO:0008631	intrinsic apoptotic signaling pathway in response to oxidative stress	-1.6	4.7	3	-0.076
GO Biological Processes	GO:0051289	protein homotetramerization	-1.6	3	2.6	-0.076
GO Molecular Functions	GO:0030544	Hsp70 protein binding	-1.6	3	2.6	-0.076
GO Biological Processes	GO:0019318	hexose metabolic process	-1.6	2.1	2.4	-0.07
GO Molecular Functions	GO:0016616	oxidoreductase activity, acting on the CH-OH group of donors, NAD or NADP as acceptor	-1.6	2.1	2.4	-0.07
GO Biological Processes	GO:0042775	mitochondrial ATP synthesis coupled electron transport	-1.6	2.7	2.5	-0.062
GO Biological Processes	GO:1901657	glycosyl compound metabolic process	-1.6	2.7	2.5	-0.062
GO Biological Processes	GO:0055117	regulation of cardiac muscle contraction	-1.6	2.7	2.5	-0.062
GO Biological Processes	GO:0002709	regulation of T cell mediated immunity	-1.6	2.3	2.4	-0.061
GO Biological Processes	GO:0042178	xenobiotic catabolic process	-1.6	3.5	2.7	-0.044
GO Biological Processes	GO:0061436	establishment of skin barrier	-1.6	3.5	2.7	-0.044
GO Biological Processes	GO:0006633	fatty acid biosynthetic process	-1.6	2.2	2.4	-0.044
GO Biological Processes	GO:0070613	regulation of protein processing	-1.6	2.6	2.5	-0.041
GO Molecular Functions	GO:0140104	molecular carrier activity	-1.6	2.6	2.5	-0.041
GO Molecular Functions	GO:0050998	nitric-oxide synthase binding	-1.6	4.5	2.9	-0.034
GO Biological Processes	GO:1902108	regulation of mitochondrial membrane permeability involved in apoptotic process	-1.6	4.5	2.9	-0.034
GO Biological Processes	GO:0090266	regulation of mitotic cell cycle spindle assembly checkpoint	-1.6	4.5	2.9	-0.034
GO Biological Processes	GO:0015868	purine ribonucleotide transport	-1.6	4.5	2.9	-0.034
GO Biological Processes	GO:0006007	glucose catabolic process	-1.6	4.5	2.9	-0.034
GO Biological Processes	GO:1903504	regulation of mitotic spindle checkpoint	-1.6	4.5	2.9	-0.034
GO Biological Processes	GO:0051503	adenine nucleotide transport	-1.6	4.5	2.9	-0.034
GO Biological Processes	GO:0042773	ATP synthesis coupled electron transport	-1.5	2.6	2.5	-0.024
GO Biological Processes	GO:0032410	negative regulation of transporter activity	-1.5	2.4	2.4	-0.02
GO Biological Processes	GO:0070371	ERK1 and ERK2 cascade	-1.5	3.4	2.6	-0.016
GO Biological Processes	GO:0055078	sodium ion homeostasis	-1.5	3.4	2.6	-0.016
GO Cellular Components	GO:0044853	plasma membrane raft	-1.5	2.1	2.3	-0.0046
GO Biological Processes	GO:0140115	export across plasma membrane	-1.5	2.9	2.5	-0.0035
GO Biological Processes	GO:0045933	positive regulation of muscle contraction	-1.5	2.9	2.5	-0.0035
GO Molecular Functions	GO:0005544	calcium-dependent phospholipid binding	-1.5	2.9	2.5	-0.0035
GO Biological Processes	GO:0060761	negative regulation of response to cytokine stimulus	-1.5	2.5	2.4	-0.0027
GO Biological Processes	GO:1900373	positive regulation of purine nucleotide biosynthetic process	-1.5	4.3	2.8	0
GO Biological Processes	GO:0042759	long-chain fatty acid biosynthetic process	-1.5	4.3	2.8	0
GO Biological Processes	GO:0030810	positive regulation of nucleotide biosynthetic process	-1.5	4.3	2.8	0
GO Biological Processes	GO:0015865	purine nucleotide transport	-1.5	4.3	2.8	0
GO Biological Processes	GO:0009164	nucleoside catabolic process	-1.5	4.3	2.8	0
GO Molecular Functions	GO:0031420	alkali metal ion binding	-1.5	4.3	2.8	0
GO Biological Processes	GO:0061615	glycolytic process through fructose-6-phosphate	-1.5	4.3	2.8	0
GO Biological Processes	GO:0051444	negative regulation of ubiquitin-protein transferase activity	-1.5	4.3	2.8	0
GO Biological Processes	GO:0086004	regulation of cardiac muscle cell contraction	-1.5	3.3	2.6	0
GO Biological Processes	GO:0030261	chromosome condensation	-1.5	3.3	2.6	0
GO Biological Processes	GO:0048741	skeletal muscle fiber development	-1.5	3.3	2.6	0
GO Biological Processes	GO:0031114	regulation of microtubule depolymerization	-1.5	3.3	2.6	0
GO Biological Processes	GO:0009063	cellular amino acid catabolic process	-1.5	2.3	2.3	0
GO Biological Processes	GO:0034766	negative regulation of ion transmembrane transport	-1.5	2.2	2.3	0
GO Biological Processes	GO:0051926	negative regulation of calcium ion transport	-1.5	2.5	2.4	0
GO Biological Processes	GO:1903317	regulation of protein maturation	-1.5	2.5	2.4	0
GO Biological Processes	GO:1901184	regulation of ERBB signaling pathway	-1.5	2.5	2.4	0
GO Biological Processes	GO:0098754	detoxification	-1.5	2.8	2.4	0
GO Biological Processes	GO:0140053	mitochondrial gene expression	-1.5	2	2.2	0
GO Cellular Components	GO:0097733	photoreceptor cell cilium	-1.5	2.1	2.3	0
GO Molecular Functions	GO:0017022	myosin binding	-1.5	2.5	2.3	0
GO Biological Processes	GO:2000649	regulation of sodium ion transmembrane transporter activity	-1.5	2.8	2.4	0
GO Cellular Components	GO:0016235	aggresome	-1.5	3.2	2.5	0
GO Cellular Components	GO:0097431	mitotic spindle pole	-1.5	3.2	2.5	0
GO Biological Processes	GO:0032885	regulation of polysaccharide biosynthetic process	-1.5	3.2	2.5	0
GO Molecular Functions	GO:0043531	ADP binding	-1.5	3.2	2.5	0
GO Cellular Components	GO:0032432	actin filament bundle	-1.5	2.3	2.3	0
GO Cellular Components	GO:0042641	actomyosin	-1.5	2.3	2.3	0
GO Cellular Components	GO:0097470	ribbon synapse	-1.4	4.1	2.7	0
GO Biological Processes	GO:0031998	regulation of fatty acid beta-oxidation	-1.4	4.1	2.7	0
GO Biological Processes	GO:0080182	histone H3-K4 trimethylation	-1.4	4.1	2.7	0
GO Molecular Functions	GO:0015215	nucleotide transmembrane transporter activity	-1.4	4.1	2.7	0
GO Biological Processes	GO:0009151	purine deoxyribonucleotide metabolic process	-1.4	4.1	2.7	0
GO Biological Processes	GO:0010880	regulation of release of sequestered calcium ion into cytosol by sarcoplasmic reticulum	-1.4	4.1	2.7	0
GO Biological Processes	GO:0071459	protein localization to chromosome, centromeric region	-1.4	4.1	2.7	0
GO Biological Processes	GO:0018904	ether metabolic process	-1.4	4.1	2.7	0
GO Cellular Components	GO:0033017	sarcoplasmic reticulum membrane	-1.4	4.1	2.7	0
GO Biological Processes	GO:0060088	auditory receptor cell stereocilium organization	-1.4	4.1	2.7	0
GO Biological Processes	GO:0008608	attachment of spindle microtubules to kinetochore	-1.4	4.1	2.7	0
GO Biological Processes	GO:0046174	polyol catabolic process	-1.4	4.1	2.7	0
GO Biological Processes	GO:0010822	positive regulation of mitochondrion organization	-1.4	2.4	2.3	0
GO Biological Processes	GO:0002028	regulation of sodium ion transport	-1.4	2.2	2.2	0
GO Biological Processes	GO:0021587	cerebellum morphogenesis	-1.4	2.7	2.4	0
GO Molecular Functions	GO:0042805	actinin binding	-1.4	3.1	2.5	0
GO Cellular Components	GO:0030120	vesicle coat	-1.4	2.7	2.3	0
GO Molecular Functions	GO:0050840	extracellular matrix binding	-1.4	2.7	2.3	0
GO Biological Processes	GO:0051445	regulation of meiotic cell cycle	-1.4	2.7	2.3	0
GO Biological Processes	GO:0044275	cellular carbohydrate catabolic process	-1.4	3.9	2.6	0
GO Molecular Functions	GO:0043495	protein-membrane adaptor activity	-1.4	3.9	2.6	0
GO Biological Processes	GO:0071539	protein localization to centrosome	-1.4	3.9	2.6	0
GO Molecular Functions	GO:0031435	mitogen-activated protein kinase kinase kinase binding	-1.4	3.9	2.6	0
GO Biological Processes	GO:1901989	positive regulation of cell cycle phase transition	-1.4	2.1	2.2	0
GO Cellular Components	GO:0005876	spindle microtubule	-1.4	2.4	2.2	0
GO Biological Processes	GO:0006195	purine nucleotide catabolic process	-1.4	3.1	2.4	0
GO Biological Processes	GO:0046902	regulation of mitochondrial membrane permeability	-1.4	2.6	2.3	0
GO Biological Processes	GO:0043470	regulation of carbohydrate catabolic process	-1.4	2.6	2.3	0
GO Biological Processes	GO:0006112	energy reserve metabolic process	-1.4	2.6	2.3	0
GO Biological Processes	GO:2000573	positive regulation of DNA biosynthetic process	-1.4	2.4	2.2	0
GO Molecular Functions	GO:0005496	steroid binding	-1.4	2	2.1	0
GO Biological Processes	GO:0006120	mitochondrial electron transport, NADH to ubiquinone	-1.4	3.8	2.5	0
GO Biological Processes	GO:0036473	cell death in response to oxidative stress	-1.4	3.8	2.5	0
GO Molecular Functions	GO:0051787	misfolded protein binding	-1.4	3.8	2.5	0
GO Cellular Components	GO:0035371	microtubule plus-end	-1.4	3.8	2.5	0
GO Biological Processes	GO:0006622	protein targeting to lysosome	-1.4	3.8	2.5	0
GO Biological Processes	GO:1905508	protein localization to microtubule organizing center	-1.4	3.8	2.5	0
GO Biological Processes	GO:0033561	regulation of water loss via skin	-1.4	3	2.3	0
GO Biological Processes	GO:0021575	hindbrain morphogenesis	-1.3	2.5	2.2	0
GO Biological Processes	GO:0042743	hydrogen peroxide metabolic process	-1.3	2.9	2.3	0
GO Biological Processes	GO:0010765	positive regulation of sodium ion transport	-1.3	2.9	2.3	0
GO Biological Processes	GO:0050673	epithelial cell proliferation	-1.3	2.1	2.1	0
GO Biological Processes	GO:1903146	regulation of autophagy of mitochondrion	-1.3	3.6	2.4	0
GO Biological Processes	GO:0034656	nucleobase-containing small molecule catabolic process	-1.3	3.6	2.4	0
GO Biological Processes	GO:1904353	regulation of telomere capping	-1.3	3.6	2.4	0
GO Cellular Components	GO:0036452	ESCRT complex	-1.3	3.6	2.4	0
GO Biological Processes	GO:0045780	positive regulation of bone resorption	-1.3	3.6	2.4	0
GO Biological Processes	GO:0014902	myotube differentiation	-1.3	2.3	2.1	0

## Sheet: KEGG items
Category	GO	Description	LogP	Enrichment	Z-score	Log(q-value)
KEGG Pathway	mmu04612	Antigen processing and presentation	-7.6	5.6	7.9	-4.5
KEGG Pathway	mmu05208	Chemical carcinogenesis - reactive oxygen species	-6.1	3.2	6.1	-3.3
KEGG Pathway	mmu05166	Human T-cell leukemia virus 1 infection	-5.8	3	5.8	-3.1
KEGG Pathway	mmu05164	Influenza A	-5.5	3.4	5.9	-2.9
KEGG Pathway	mmu05416	Viral myocarditis	-5.4	4.6	6.2	-2.7
KEGG Pathway	mmu05415	Diabetic cardiomyopathy	-4.8	3	5.2	-2.3
KEGG Pathway	mmu05020	Prion disease	-4.8	2.7	5.1	-2.2
KEGG Pathway	mmu01212	Fatty acid metabolism	-4.6	5.1	5.8	-2.1
KEGG Pathway	mmu04218	Cellular senescence	-4.6	3.1	5.1	-2.1
KEGG Pathway	mmu04114	Oocyte meiosis	-4.5	3.6	5.3	-2.1
KEGG Pathway	mmu05012	Parkinson disease	-4.4	2.6	4.8	-2
KEGG Pathway	mmu04915	Estrogen signaling pathway	-4	3.3	4.8	-1.7
KEGG Pathway	mmu00190	Oxidative phosphorylation	-4	3.3	4.8	-1.7
KEGG Pathway	mmu05332	Graft-versus-host disease	-3.8	4.5	5	-1.5
KEGG Pathway	mmu05330	Allograft rejection	-3.8	4.5	5	-1.5
KEGG Pathway	mmu04914	Progesterone-mediated oocyte maturation	-3.8	3.8	4.8	-1.5
KEGG Pathway	mmu04940	Type I diabetes mellitus	-3.4	4	4.6	-1.3
KEGG Pathway	mmu04022	cGMP-PKG signaling pathway	-3.4	2.7	4.1	-1.3
KEGG Pathway	mmu00480	Glutathione metabolism	-3.3	3.9	4.5	-1.2
KEGG Pathway	mmu05169	Epstein-Barr virus infection	-3.3	2.4	4	-1.2
KEGG Pathway	mmu04514	Cell adhesion molecules	-3.3	2.7	4.1	-1.2
KEGG Pathway	mmu05010	Alzheimer disease	-3.2	2	3.8	-1.2
KEGG Pathway	mmu05170	Human immunodeficiency virus 1 infection	-3.1	2.4	3.8	-1.1
KEGG Pathway	mmu05016	Huntington disease	-3.1	2.2	3.8	-1.1
KEGG Pathway	mmu04145	Phagosome	-3.1	2.6	3.9	-1.1
KEGG Pathway	mmu05320	Autoimmune thyroid disease	-3	3.6	4.2	-1.1
KEGG Pathway	mmu01524	Platinum drug resistance	-3	3.5	4.1	-1
KEGG Pathway	mmu04144	Endocytosis	-2.9	2.2	3.6	-0.98
KEGG Pathway	mmu04714	Thermogenesis	-2.9	2.3	3.6	-0.98
KEGG Pathway	mmu00071	Fatty acid degradation	-2.9	4.2	4.2	-0.98
KEGG Pathway	mmu00982	Drug metabolism - cytochrome P450	-2.7	3.5	3.9	-0.84
KEGG Pathway	mmu04110	Cell cycle	-2.7	2.8	3.6	-0.79
KEGG Pathway	mmu00980	Metabolism of xenobiotics by cytochrome P450	-2.7	3.4	3.8	-0.79
KEGG Pathway	mmu05171	Coronavirus disease - COVID-19	-2.6	2.2	3.3	-0.75
KEGG Pathway	mmu05150	Staphylococcus aureus infection	-2.6	2.7	3.5	-0.74
KEGG Pathway	mmu00061	Fatty acid biosynthesis	-2.6	6.6	4.4	-0.73
KEGG Pathway	mmu00220	Arginine biosynthesis	-2.5	6.3	4.3	-0.68
KEGG Pathway	mmu01230	Biosynthesis of amino acids	-2.4	3.2	3.5	-0.65
KEGG Pathway	mmu04910	Insulin signaling pathway	-2.3	2.5	3.2	-0.54
KEGG Pathway	mmu00051	Fructose and mannose metabolism	-2.3	4.4	3.7	-0.51
KEGG Pathway	mmu04659	Th17 cell differentiation	-2.2	2.7	3.1	-0.46
KEGG Pathway	mmu04260	Cardiac muscle contraction	-2.2	2.9	3.2	-0.45
KEGG Pathway	mmu05160	Hepatitis C	-2.2	2.3	3	-0.45
KEGG Pathway	mmu04960	Aldosterone-regulated sodium reabsorption	-2.2	4.1	3.5	-0.45
KEGG Pathway	mmu04658	Th1 and Th2 cell differentiation	-2.2	2.9	3.2	-0.44
KEGG Pathway	mmu05310	Asthma	-2.1	5	3.6	-0.42
KEGG Pathway	mmu04918	Thyroid hormone synthesis	-2	3	3.1	-0.37
KEGG Pathway	mmu00280	Valine, leucine and isoleucine degradation	-2	3.3	3.2	-0.36
KEGG Pathway	mmu04744	Phototransduction	-2	4.6	3.4	-0.34
KEGG Pathway	mmu03010	Ribosome	-1.9	2.1	2.7	-0.27
KEGG Pathway	mmu00062	Fatty acid elongation	-1.9	4.3	3.3	-0.26
KEGG Pathway	mmu05162	Measles	-1.7	2.1	2.5	-0.15
KEGG Pathway	mmu04723	Retrograde endocannabinoid signaling	-1.7	2.1	2.5	-0.12
KEGG Pathway	mmu05230	Central carbon metabolism in cancer	-1.6	2.7	2.6	-0.098
KEGG Pathway	mmu05340	Primary immunodeficiency	-1.6	3.5	2.7	-0.044
KEGG Pathway	mmu00983	Drug metabolism - other enzymes	-1.6	2.4	2.4	-0.035
KEGG Pathway	mmu04932	Non-alcoholic fatty liver disease	-1.6	2	2.3	-0.034
KEGG Pathway	mmu00330	Arginine and proline metabolism	-1.5	2.9	2.5	-0.029
KEGG Pathway	mmu04978	Mineral absorption	-1.5	2.9	2.5	-0.029
KEGG Pathway	mmu04964	Proximal tubule bicarbonate reclamation	-1.5	4.3	2.8	0
KEGG Pathway	mmu05100	Bacterial invasion of epithelial cells	-1.5	2.5	2.3	0
KEGG Pathway	mmu00250	Alanine, aspartate and glutamate metabolism	-1.5	3.2	2.5	0
KEGG Pathway	mmu04961	Endocrine and other factor-regulated calcium reabsorption	-1.3	2.6	2.2	0
KEGG Pathway	mmu04672	Intestinal immune network for IgA production	-1.3	2.9	2.3	0
KEGG Pathway	mmu00790	Folate biosynthesis	-1.3	3.6	2.4	0
KEGG Pathway	mmu00340	Histidine metabolism	-1.3	3.6	2.4	0

## Sheet: Reactome items
Category	GO	Description	LogP	Enrichment	Z-score	Log(q-value)
Reactome Gene Sets	R-MMU-6805567	Keratinization	-14	5.9	11	-9.4
Reactome Gene Sets	R-MMU-6809371	Formation of the cornified envelope	-11	7.3	10	-7.1
Reactome Gene Sets	R-MMU-1266738	Developmental Biology	-7.6	2.7	6.6	-4.5
Reactome Gene Sets	R-MMU-453276	Regulation of mitotic cell cycle	-4.8	4.4	5.7	-2.2
Reactome Gene Sets	R-MMU-174143	APC/C-mediated degradation of cell cycle proteins	-4.8	4.4	5.7	-2.2
Reactome Gene Sets	R-MMU-8978868	Fatty acid metabolism	-4.6	3.2	5.2	-2.1
Reactome Gene Sets	R-MMU-176814	Activation of APC/C and APC/C:Cdc20 mediated degradation of mitotic proteins	-4.6	4.5	5.6	-2.1
Reactome Gene Sets	R-MMU-2132295	MHC class II antigen presentation	-4.5	3.6	5.3	-2.1
Reactome Gene Sets	R-MMU-72766	Translation	-4.1	2.7	4.6	-1.7
Reactome Gene Sets	R-MMU-176409	APC/C:Cdc20 mediated degradation of mitotic proteins	-3.9	4.2	5	-1.6
Reactome Gene Sets	R-MMU-611105	Respiratory electron transport	-3.7	3.7	4.7	-1.5
Reactome Gene Sets	R-MMU-2980767	Activation of NIMA Kinases NEK9, NEK6, NEK7	-3.5	19	7.2	-1.3
Reactome Gene Sets	R-MMU-983170	Antigen Presentation: Folding, assembly and peptide loading of class I MHC	-3.5	5.2	5	-1.3
Reactome Gene Sets	R-MMU-2500257	Resolution of Sister Chromatid Cohesion	-3.4	3.2	4.4	-1.3
Reactome Gene Sets	R-MMU-163200	Respiratory electron transport, ATP synthesis by chemiosmotic coupling, and heat production by uncoupling proteins.	-3.4	3.2	4.3	-1.3
Reactome Gene Sets	R-MMU-72702	Ribosomal scanning and start codon recognition	-3.4	4.4	4.7	-1.3
Reactome Gene Sets	R-MMU-72649	Translation initiation complex formation	-3.4	4.4	4.7	-1.3
Reactome Gene Sets	R-MMU-72662	Activation of the mRNA upon binding of the cap-binding complex and eIFs, and subsequent binding to 43S	-3.3	4.3	4.6	-1.2
Reactome Gene Sets	R-MMU-68882	Mitotic Anaphase	-3.3	2.5	4	-1.2
Reactome Gene Sets	R-MMU-2555396	Mitotic Metaphase and Anaphase	-3.3	2.5	4	-1.2
Reactome Gene Sets	R-MMU-68886	M Phase	-3.3	2.1	3.8	-1.2
Reactome Gene Sets	R-MMU-141444	Amplification of signal from unattached kinetochores via a MAD2 inhibitory signal	-3.2	3.5	4.3	-1.2
Reactome Gene Sets	R-MMU-141424	Amplification of signal from the kinetochores	-3.2	3.5	4.3	-1.2
Reactome Gene Sets	R-MMU-176417	Phosphorylation of Emi1	-3.2	16	6.5	-1.2
Reactome Gene Sets	R-MMU-9014826	Interleukin-36 pathway	-3.2	16	6.5	-1.2
Reactome Gene Sets	R-MMU-156827	L13a-mediated translational silencing of Ceruloplasmin expression	-3.2	3.2	4.2	-1.2
Reactome Gene Sets	R-MMU-69618	Mitotic Spindle Checkpoint	-3.2	3.2	4.2	-1.2
Reactome Gene Sets	R-MMU-176408	Regulation of APC/C activators between G1/S and early anaphase	-3.2	5.5	4.8	-1.2
Reactome Gene Sets	R-MMU-72706	GTP hydrolysis and joining of the 60S ribosomal subunit	-3.2	3.2	4.2	-1.2
Reactome Gene Sets	R-MMU-2467813	Separation of Sister Chromatids	-3.1	2.6	3.9	-1.1
Reactome Gene Sets	R-MMU-1236974	ER-Phagosome pathway	-3.1	5.4	4.7	-1.1
Reactome Gene Sets	R-MMU-200425	Carnitine metabolism	-3.1	9	5.4	-1.1
Reactome Gene Sets	R-MMU-72695	Formation of the ternary complex, and subsequently, the 43S complex	-3	4.4	4.4	-1
Reactome Gene Sets	R-MMU-179409	APC-Cdc20 mediated degradation of Nek2A	-3	6.3	4.8	-1
Reactome Gene Sets	R-MMU-6804114	TP53 Regulates Transcription of Genes Involved in G2 Cell Cycle Arrest	-3	13	6	-1
Reactome Gene Sets	R-MMU-68877	Mitotic Prometaphase	-3	2.5	3.8	-1
Reactome Gene Sets	R-MMU-1428517	The citric acid (TCA) cycle and respiratory electron transport	-3	2.6	3.8	-1
Reactome Gene Sets	R-MMU-69620	Cell Cycle Checkpoints	-2.9	2.2	3.6	-1
Reactome Gene Sets	R-MMU-72613	Eukaryotic Translation Initiation	-2.9	3	3.9	-1
Reactome Gene Sets	R-MMU-72737	Cap-dependent Translation Initiation	-2.9	3	3.9	-1
Reactome Gene Sets	R-MMU-1236977	Endosomal/Vacuolar pathway	-2.9	6	4.7	-0.98
Reactome Gene Sets	R-MMU-936837	Ion transport by P-type ATPases	-2.8	4.1	4.1	-0.9
Reactome Gene Sets	R-MMU-9648025	EML4 and NUDC in mitotic spindle formation	-2.7	3	3.7	-0.8
Reactome Gene Sets	R-MMU-6799198	Complex I biogenesis	-2.7	3.9	3.9	-0.79
Reactome Gene Sets	R-MMU-179419	APC:Cdc20 mediated degradation of cell cycle proteins prior to satisfation of the cell cycle checkpoint	-2.7	3.4	3.8	-0.79
Reactome Gene Sets	R-MMU-174178	APC/C:Cdh1 mediated degradation of Cdc20 and other APC/C:Cdh1 targeted proteins in late mitosis/early G1	-2.7	3.4	3.8	-0.79
Reactome Gene Sets	R-MMU-211859	Biological oxidations	-2.6	2.3	3.4	-0.77
Reactome Gene Sets	R-MMU-1236975	Antigen processing-Cross presentation	-2.5	3	3.6	-0.72
Reactome Gene Sets	R-MMU-162658	Golgi Cisternae Pericentriolar Stack Reorganization	-2.5	9.4	4.8	-0.68
Reactome Gene Sets	R-MMU-70635	Urea cycle	-2.5	9.4	4.8	-0.68
Reactome Gene Sets	R-MMU-156590	Glutathione conjugation	-2.4	4.8	3.9	-0.64
Reactome Gene Sets	R-MMU-72689	Formation of a pool of free 40S subunits	-2.4	2.9	3.4	-0.63
Reactome Gene Sets	R-MMU-141430	Inactivation of APC/C via direct inhibition of the APC/C complex	-2.4	6	4.1	-0.62
Reactome Gene Sets	R-MMU-141405	Inhibition of the proteolytic activity of APC/C required for the onset of anaphase by mitotic spindle checkpoint components	-2.4	6	4.1	-0.62
Reactome Gene Sets	R-MMU-69273	Cyclin A/B1/B2 associated events during G2/M transition	-2.3	5.7	4	-0.56
Reactome Gene Sets	R-MMU-3371571	HSF1-dependent transactivation	-2.3	5.7	4	-0.56
Reactome Gene Sets	R-MMU-68884	Mitotic Telophase/Cytokinesis	-2.2	7.8	4.3	-0.5
Reactome Gene Sets	R-MMU-983189	Kinesins	-2.2	3.6	3.4	-0.48
Reactome Gene Sets	R-MMU-71291	Metabolism of amino acids and derivatives	-2.2	2	2.9	-0.47
Reactome Gene Sets	R-MMU-196854	Metabolism of vitamins and cofactors	-2.2	2.3	3	-0.45
Reactome Gene Sets	R-MMU-1799339	SRP-dependent cotranslational protein targeting to membrane	-2.2	2.9	3.2	-0.44
Reactome Gene Sets	R-MMU-196849	Metabolism of water-soluble vitamins and cofactors	-2.1	2.6	3.1	-0.43
Reactome Gene Sets	R-MMU-2046106	alpha-linolenic acid (ALA) metabolism	-2.1	7.2	4.1	-0.43
Reactome Gene Sets	R-MMU-2046104	alpha-linolenic (omega3) and linoleic (omega6) acid metabolism	-2.1	7.2	4.1	-0.43
Reactome Gene Sets	R-MMU-3371568	Attenuation phase	-2.1	7.2	4.1	-0.43
Reactome Gene Sets	R-MMU-5674135	MAP2K and MAPK activation	-2.1	4	3.4	-0.42
Reactome Gene Sets	R-MMU-174184	Cdc20:Phospho-APC/C mediated degradation of Cyclin A	-2.1	3	3.2	-0.41
Reactome Gene Sets	R-MMU-975956	Nonsense Mediated Decay (NMD) independent of the Exon Junction Complex (EJC)	-2.1	2.8	3.1	-0.41
Reactome Gene Sets	R-MMU-6811434	COPI-dependent Golgi-to-ER retrograde traffic	-2.1	2.8	3	-0.38
Reactome Gene Sets	R-MMU-8852276	The role of GTSE1 in G2/M progression after G2 checkpoint	-2	3	3.1	-0.37
Reactome Gene Sets	R-MMU-5663220	RHO GTPases Activate Formins	-2	2.4	2.9	-0.36
Reactome Gene Sets	R-MMU-69275	G2/M Transition	-2	2.2	2.8	-0.32
Reactome Gene Sets	R-MMU-114608	Platelet degranulation	-1.9	2.5	2.8	-0.3
Reactome Gene Sets	R-MMU-453274	Mitotic G2-G2/M phases	-1.9	2.1	2.7	-0.3
Reactome Gene Sets	R-MMU-6811442	Intra-Golgi and retrograde Golgi-to-ER traffic	-1.9	2.1	2.7	-0.3
Reactome Gene Sets	R-MMU-8949664	Processing of SMDT1	-1.9	5.9	3.5	-0.25
Reactome Gene Sets	R-MMU-196807	Nicotinate metabolism	-1.8	4.2	3.2	-0.22
Reactome Gene Sets	R-MMU-76005	Response to elevated platelet cytosolic Ca2+	-1.8	2.4	2.7	-0.21
Reactome Gene Sets	R-MMU-198933	Immunoregulatory interactions between a Lymphoid and a non-Lymphoid cell	-1.8	2.5	2.7	-0.2
Reactome Gene Sets	R-MMU-3371556	Cellular response to heat stress	-1.8	2.7	2.8	-0.2
Reactome Gene Sets	R-MMU-8949215	Mitochondrial calcium ion transport	-1.8	5.5	3.4	-0.2
Reactome Gene Sets	R-MMU-1169410	Antiviral mechanism by IFN-stimulated genes	-1.8	4	3.1	-0.19
Reactome Gene Sets	R-MMU-446728	Cell junction organization	-1.8	2.9	2.8	-0.17
Reactome Gene Sets	R-MMU-397014	Muscle contraction	-1.8	2.1	2.5	-0.17
Reactome Gene Sets	R-MMU-8856688	Golgi-to-ER retrograde transport	-1.7	2.3	2.6	-0.16
Reactome Gene Sets	R-MMU-75105	Fatty acyl-CoA biosynthesis	-1.7	3.9	3	-0.16
Reactome Gene Sets	R-MMU-390522	Striated Muscle Contraction	-1.7	3.9	3	-0.16
Reactome Gene Sets	R-MMU-197264	Nicotinamide salvaging	-1.7	5.2	3.3	-0.16
Reactome Gene Sets	R-MMU-376176	Signaling by ROBO receptors	-1.7	5.2	3.3	-0.16
Reactome Gene Sets	R-MMU-5419276	Mitochondrial translation termination	-1.7	2.6	2.7	-0.15
Reactome Gene Sets	R-MMU-174154	APC/C:Cdc20 mediated degradation of Securin	-1.7	2.8	2.7	-0.13
Reactome Gene Sets	R-MMU-5368287	Mitochondrial translation	-1.7	2.6	2.6	-0.13
Reactome Gene Sets	R-MMU-211945	Phase I - Functionalization of compounds	-1.7	2.3	2.5	-0.11
Reactome Gene Sets	R-MMU-6791312	TP53 Regulates Transcription of Cell Cycle Genes	-1.7	3.7	2.8	-0.1
Reactome Gene Sets	R-MMU-927802	Nonsense-Mediated Decay (NMD)	-1.6	2.3	2.4	-0.076
Reactome Gene Sets	R-MMU-975957	Nonsense Mediated Decay (NMD) enhanced by the Exon Junction Complex (EJC)	-1.6	2.3	2.4	-0.076
Reactome Gene Sets	R-MMU-196071	Metabolism of steroid hormones	-1.6	3.6	2.8	-0.076
Reactome Gene Sets	R-MMU-176412	Phosphorylation of the APC/C	-1.6	4.7	3	-0.076
Reactome Gene Sets	R-MMU-5578775	Ion homeostasis	-1.6	3	2.6	-0.076
Reactome Gene Sets	R-MMU-166520	Signaling by NTRKs	-1.6	2.7	2.5	-0.062
Reactome Gene Sets	R-MMU-2424491	DAP12 signaling	-1.6	3	2.6	-0.049
Reactome Gene Sets	R-MMU-8854050	FBXL7 down-regulates AURKA during mitotic entry and in early mitosis	-1.6	3	2.6	-0.049
Reactome Gene Sets	R-MMU-156580	Phase II - Conjugation of compounds	-1.6	2.4	2.4	-0.035
Reactome Gene Sets	R-MMU-9013418	RHOBTB2 GTPase cycle	-1.6	4.5	2.9	-0.034
Reactome Gene Sets	R-MMU-112409	RAF-independent MAPK1/3 activation	-1.5	4.3	2.8	0
Reactome Gene Sets	R-MMU-8957322	Metabolism of steroids	-1.5	2.1	2.3	0
Reactome Gene Sets	R-MMU-8873719	RAB geranylgeranylation	-1.5	2.8	2.4	0
Reactome Gene Sets	R-MMU-174048	APC/C:Cdc20 mediated degradation of Cyclin B	-1.4	4.1	2.7	0
Reactome Gene Sets	R-MMU-421270	Cell-cell junction organization	-1.4	3.1	2.5	0
Reactome Gene Sets	R-MMU-187037	Signaling by NTRK1 (TRKA)	-1.4	2.7	2.3	0
Reactome Gene Sets	R-MMU-8863795	Downregulation of ERBB2 signaling	-1.4	3.9	2.6	0
Reactome Gene Sets	R-MMU-1614635	Sulfur amino acid metabolism	-1.4	3.9	2.6	0
Reactome Gene Sets	R-MMU-983231	Factors involved in megakaryocyte development and platelet production	-1.4	2.1	2.1	0
Reactome Gene Sets	R-MMU-5362517	Signaling by Retinoic Acid	-1.4	3	2.3	0
Reactome Gene Sets	R-MMU-2172127	DAP12 interactions	-1.3	2.5	2.2	0
Reactome Gene Sets	R-MMU-5389840	Mitochondrial translation elongation	-1.3	2.3	2.1	0
Reactome Gene Sets	R-MMU-2565942	Regulation of PLK1 Activity at G2/M Transition	-1.3	2.3	2.1	0
