# Supplementary material for: Multi-omics analysis reveals the effects of microbiota on oral homeostasis
Source: Front Immunol. 2022 Sep 20;13:1005992. doi: 10.3389/fimmu.2022.1005992 (PMC9533175; doi:10.3389/fimmu.2022.1005992)
Supplement: Supplementary file 3 [file Table_2.xlsx]

## Sheet: nostress_MetaboAnalyst_result_p
	Total	Expected	Hits	Raw p	Holm adjust	FDR	Impact
Antigen processing and presentation	91	2.6998	16	8.87e-09	2.9e-06	2.9e-06	0.52632
Human T-cell leukemia virus 1 infection	251	7.4466	25	1.13e-07	3.7e-05	1.86e-05	0.14615
Viral myocarditis	88	2.6108	14	2.79e-07	9.07e-05	3.04e-05	0.25806
Influenza A	169	5.0138	19	6.19e-07	0.0002006	5.06e-05	0.10619
Parkinson disease	157	4.6578	18	9.19e-07	0.00029669	6.01e-05	0.074627
Cellular senescence	190	5.6369	19	3.66e-06	0.001179	0.00019955	0.19298
Oocyte meiosis	123	3.6491	14	1.64e-05	0.0052556	0.00069243	0.70588
Allograft rejection	64	1.8987	10	1.69e-05	0.0054208	0.00069243	0
Huntington disease	196	5.8149	18	2.14e-05	0.0068234	0.00077717	0.029412
Graft-versus-host disease	67	1.9877	10	2.56e-05	0.0081498	0.00080557	0.043478
Phagosome	181	5.3699	17	2.71e-05	0.0085903	0.00080557	0.039474
Cell adhesion molecules (CAMs)	171	5.0732	16	4.88e-05	0.015423	0.00133	0.13027
Type I diabetes mellitus	73	2.1657	10	5.48e-05	0.017273	0.0013793	0
Epstein-Barr virus infection	232	6.8829	19	6.22e-05	0.019532	0.0014529	0.15172
Progesterone-mediated oocyte maturation	94	2.7888	11	0.00010243	0.03206	0.002233	0.35
Human immunodeficiency virus 1 infection	243	7.2092	19	0.00011545	0.036019	0.0023594	0.19403
Autoimmune thyroid disease	82	2.4328	10	0.00014906	0.046358	0.0028672	0
Estrogen signaling pathway	142	4.2128	13	0.00030602	0.094865	0.0055593	0.20779
cGMP-PKG signaling pathway	183	5.4292	15	0.00036199	0.11185	0.00623	0.17073
Oxidative phosphorylation	149	4.4205	13	0.00048813	0.15035	0.007981	0.0072993
Endocytosis	275	8.1586	19	0.00055695	0.17098	0.0086725	0.021898
Alzheimer disease	180	5.3402	14	0.00094785	0.29004	0.014088	0.059701
Staphylococcus aureus infection	123	3.6491	11	0.0010654	0.32494	0.014516	0.025641
Cell cycle	123	3.6491	11	0.0010654	0.32494	0.014516	0.24545
Insulin signaling pathway	143	4.2425	12	0.0011231	0.34031	0.014691	0.37879
Fructose and mannose metabolism	89	2.6404	9	0.0012658	0.38228	0.01592	0.45946
Cardiac muscle contraction	90	2.6701	9	0.0013706	0.41254	0.016599	0.2093
Ribosome	174	5.1622	13	0.0020465	0.61394	0.0239	0
Pantothenate and CoA biosynthesis	46	1.3647	6	0.0022479	0.67213	0.025347	0.64286
Platinum drug resistance	81	2.4031	8	0.0027085	0.80713	0.029522	0.14
Fatty acid degradation	100	2.9668	9	0.0028515	0.84691	0.030079	1.5462
Hepatitis C	162	4.8062	12	0.0032217	0.95361	0.032921	0.19588
Thermogenesis	253	7.5059	16	0.0036386	1	0.036055	0
Th17 cell differentiation	106	3.1448	9	0.004218	1	0.040567	0.14286
Th1 and Th2 cell differentiation	90	2.6701	8	0.0051897	1	0.048487	0.15493
Non-alcoholic fatty liver disease (NAFLD)	152	4.5095	11	0.0056033	1	0.049634	0.088235
Proximal tubule bicarbonate reclamation	39	1.157	5	0.0056161	1	0.049634	0.021277
Asthma	29	0.86036	4	0.010066	1	0.086619	0
Retrograde endocannabinoid signaling	167	4.9545	11	0.01105	1	0.087974	0.035714
Aldosterone-regulated sodium reabsorption	46	1.3647	5	0.011301	1	0.087974	0.10714
Glutathione metabolism	103	3.0558	8	0.011447	1	0.087974	0.6087
beta-Alanine metabolism	64	1.8987	6	0.011541	1	0.087974	0.85185
Herpes simplex virus 1 infection	439	13.024	22	0.011568	1	0.087974	0.20455
Central carbon metabolism in cancer	104	3.0854	8	0.012092	1	0.089864	0.125
Tuberculosis	195	5.7852	12	0.013504	1	0.098131	0.21324
Lysosome	128	3.7975	9	0.013936	1	0.099063	0
Kaposi sarcoma-associated herpesvirus infection	221	6.5566	13	0.01469	1	0.1022	0.19084
Spliceosome	132	3.9161	9	0.016749	1	0.1141	0
Phototransduction	35	1.0384	4	0.01932	1	0.12684	0.14894
PPAR signaling pathway	92	2.7294	7	0.019395	1	0.12684	0.32203
FoxO signaling pathway	136	4.0348	9	0.019957	1	0.12796	0.14286
Thyroid hormone synthesis	94	2.7888	7	0.021564	1	0.1356	0.010526
Glycolysis or Gluconeogenesis	97	2.8778	7	0.025124	1	0.15501	0.69231
Measles	145	4.3018	9	0.02876	1	0.17416	0.089888
Arginine biosynthesis	42	1.246	4	0.035178	1	0.20915	0.57143
Peroxisome	84	2.4921	6	0.038441	1	0.22447	0
Glucagon signaling pathway	130	3.8568	8	0.039681	1	0.22764	0.26506
Viral carcinogenesis	231	6.8532	12	0.04282	1	0.24022	0
Choline metabolism in cancer	109	3.2338	7	0.043343	1	0.24022	0.11321
Human cytomegalovirus infection	261	7.7433	13	0.047645	1	0.25967	0.10429
Necroptosis	186	5.5182	10	0.050604	1	0.26893	0.17021
Endocrine and other factor-regulated calcium reabsorption	68	2.0174	5	0.05099	1	0.26893	0.035714
Adrenergic signaling in cardiomyocytes	162	4.8062	9	0.052186	1	0.27087	0.23944
Pyruvate metabolism	69	2.0471	5	0.053698	1	0.27436	0.66038
NOD-like receptor signaling pathway	215	6.3786	11	0.055791	1	0.28067	0.078788
Histidine metabolism	71	2.1064	5	0.05936	1	0.29301	0.25806
Hypertrophic cardiomyopathy (HCM)	94	2.7888	6	0.060517	1	0.29301	0.19565
Tight junction	167	4.9545	9	0.060932	1	0.29301	0.36296
Bacterial invasion of epithelial cells	73	2.1657	5	0.06535	1	0.3097	0.18605
Circadian rhythm	32	0.94937	3	0.068191	1	0.31096	1
Dilated cardiomyopathy (DCM)	97	2.8778	6	0.068351	1	0.31096	0.21739
Long-term potentiation	74	2.1954	5	0.068467	1	0.31096	0.58065
Valine, leucine and isoleucine degradation	98	2.9074	6	0.071087	1	0.31843	0.63542
AMPK signaling pathway	149	4.4205	8	0.075869	1	0.33526	0.12766
Calcium signaling pathway	202	5.9929	10	0.078599	1	0.34269	0.25373
Adipocytokine signaling pathway	78	2.3141	5	0.081743	1	0.35171	0.30233
HIF-1 signaling pathway	127	3.7678	7	0.083731	1	0.35558	0.2561
Primary immunodeficiency	36	1.068	3	0.090165	1	0.378	0
Mineral absorption	81	2.4031	5	0.092533	1	0.38302	0.011765
Prion diseases	37	1.0977	3	0.096067	1	0.39267	0.0625
Hepatitis B	163	4.8358	8	0.11216	1	0.44758	0.15556
Toxoplasmosis	111	3.2931	6	0.11224	1	0.44758	0.063492
Bladder cancer	41	1.2164	3	0.12115	1	0.47731	0.22581
Colorectal cancer	89	2.6404	5	0.12463	1	0.48097	0.14865
Human papillomavirus infection	364	10.799	15	0.12502	1	0.48097	0.075
Alanine, aspartate and glutamate metabolism	66	1.9581	4	0.13207	1	0.50216	0.45902
Parathyroid hormone synthesis, secretion and action	117	3.4711	6	0.13457	1	0.5052	0.12195
Autophagy - animal	144	4.2721	7	0.13658	1	0.5052	0.1
PD-L1 expression and PD-1 checkpoint pathway in cancer	92	2.7294	5	0.13783	1	0.5052	0.2
Intestinal immune network for IgA production	44	1.3054	3	0.14136	1	0.5052	0
Leukocyte transendothelial migration	119	3.5305	6	0.14245	1	0.5052	0.054945
RIG-I-like receptor signaling pathway	68	2.0174	4	0.14278	1	0.5052	0.24528
Apelin signaling pathway	146	4.3315	7	0.14368	1	0.5052	0.25333
Hematopoietic cell lineage	94	2.7888	5	0.14697	1	0.51034	0
Fatty acid elongation	69	2.0471	4	0.14826	1	0.51034	0.81013
Proteasome	46	1.3647	3	0.15542	1	0.5294	0
Adherens junction	71	2.1064	4	0.15947	1	0.53758	0.25333
Non-small cell lung cancer	72	2.1361	4	0.16518	1	0.55116	0.14286
Carbohydrate digestion and absorption	73	2.1657	4	0.17097	1	0.56471	0
Leishmaniasis	74	2.1954	4	0.17682	1	0.57269	0.11321
cAMP signaling pathway	240	7.1202	10	0.17689	1	0.57269	0.10656
Thyroid hormone signaling pathway	129	3.8271	6	0.18484	1	0.59257	0.12264
Insulin resistance	130	3.8568	6	0.18933	1	0.60107	0.19853
Fatty acid biosynthesis	77	2.2844	4	0.19479	1	0.61246	2.0756
Glioma	78	2.3141	4	0.2009	1	0.61976	0.16438
Linoleic acid metabolism	78	2.3141	4	0.2009	1	0.61976	0.43902
Arrhythmogenic right ventricular cardiomyopathy (ARVC)	79	2.3437	4	0.20707	1	0.63281	0.047619
Prostate cancer	110	3.2634	5	0.2281	1	0.69062	0.21311
EGFR tyrosine kinase inhibitor resistance	83	2.4624	4	0.23225	1	0.69675	0.15152
Apoptosis	140	4.1535	6	0.23636	1	0.69693	0.1982
Drug metabolism - cytochrome P450	169	5.0138	7	0.23657	1	0.69693	0.15094
Apoptosis - multiple species	32	0.94937	2	0.24527	1	0.7161	0.21212
Endometrial cancer	59	1.7504	3	0.25492	1	0.73769	0.1087
Retinol metabolism	116	3.4415	5	0.26141	1	0.73926	1.1017
Inflammatory bowel disease (IBD)	60	1.7801	3	0.26296	1	0.73926	0
Gastric acid secretion	88	2.6108	4	0.26469	1	0.73926	0.057692
Base excision repair	34	1.0087	2	0.26745	1	0.73926	0
Rheumatoid arthritis	89	2.6404	4	0.27129	1	0.73926	0
Complement and coagulation cascades	89	2.6404	4	0.27129	1	0.73926	0.10769
Synaptic vesicle cycle	89	2.6404	4	0.27129	1	0.73926	0.17647
Amyotrophic lateral sclerosis (ALS)	62	1.8394	3	0.27914	1	0.75437	0.14815
Amoebiasis	120	3.5601	5	0.28421	1	0.75754	0
Vitamin digestion and absorption	63	1.8691	3	0.28726	1	0.75754	0.0091743
Mitophagy - animal	63	1.8691	3	0.28726	1	0.75754	0.081633
Nitrogen metabolism	36	1.068	2	0.28963	1	0.75766	0.17391
Longevity regulating pathway - multiple species	64	1.8987	3	0.2954	1	0.75774	0.15094
VEGF signaling pathway	64	1.8987	3	0.2954	1	0.75774	0.18182
Fluid shear stress and atherosclerosis	152	4.5095	6	0.29683	1	0.75774	0.085714
Thyroid cancer	37	1.0977	2	0.30069	1	0.75774	0.28
Aldosterone synthesis and secretion	123	3.6491	5	0.30156	1	0.75774	0.043478
Cytosolic DNA-sensing pathway	65	1.9284	3	0.30356	1	0.75774	0.34375
Salivary secretion	95	2.8184	4	0.31134	1	0.77128	0.030769
Vascular smooth muscle contraction	156	4.6282	6	0.31765	1	0.781	0.25352
Metabolism of xenobiotics by cytochrome P450	188	5.5775	7	0.32458	1	0.79208	0.63736
Arginine and proline metabolism	128	3.7975	5	0.3308	1	0.79729	0.24786
Fc gamma R-mediated phagocytosis	98	2.9074	4	0.33159	1	0.79729	0.12963
Long-term depression	70	2.0767	3	0.34442	1	0.82207	0.15217
p53 signaling pathway	71	2.1064	3	0.35258	1	0.82944	0.078125
Acute myeloid leukemia	71	2.1064	3	0.35258	1	0.82944	0.083333
Ferroptosis	72	2.1361	3	0.36072	1	0.83068	0.094595
GnRH secretion	72	2.1361	3	0.36072	1	0.83068	0.14894
Ether lipid metabolism	72	2.1361	3	0.36072	1	0.83068	0.39535
Oxytocin signaling pathway	165	4.8952	6	0.36519	1	0.83509	0.28947
Melanoma	73	2.1657	3	0.36886	1	0.83761	0.21212
Sulfur metabolism	44	1.3054	2	0.37688	1	0.84993	0.14035
Vasopressin-regulated water reabsorption	45	1.335	2	0.38751	1	0.85	0
Focal adhesion	201	5.9632	7	0.38759	1	0.85	0.33871
Ubiquitin mediated proteolysis	138	4.0941	5	0.38988	1	0.85	0
Protein processing in endoplasmic reticulum	170	5.0435	6	0.39179	1	0.85	0.009434
T cell receptor signaling pathway	107	3.1744	4	0.39251	1	0.85	0.084507
Circadian entrainment	107	3.1744	4	0.39251	1	0.85	0.32759
Platelet activation	139	4.1238	5	0.39579	1	0.85148	0.12791
Protein digestion and absorption	141	4.1831	5	0.4076	1	0.85771	0
Amphetamine addiction	78	2.3141	3	0.40918	1	0.85771	0.086538
Pancreatic cancer	78	2.3141	3	0.40918	1	0.85771	0.087719
Galactose metabolism	78	2.3141	3	0.40918	1	0.85771	0.28169
Salmonella infection	79	2.3437	3	0.41716	1	0.86886	0.1875
Systemic lupus erythematosus	145	4.3018	5	0.43111	1	0.89053	0
Propanoate metabolism	81	2.4031	3	0.43301	1	0.89053	0.29167
Cysteine and methionine metabolism	115	3.4118	4	0.44597	1	0.90607	0.19417
Folate biosynthesis	83	2.4624	3	0.4487	1	0.90607	0.29213
Fanconi anemia pathway	51	1.5131	2	0.44945	1	0.90607	0
Ribosome biogenesis in eukaryotes	116	3.4415	4	0.45256	1	0.90607	0
Glycerophospholipid metabolism	149	4.4205	5	0.45442	1	0.90607	0.35238
Drug metabolism - other enzymes	151	4.4798	5	0.46598	1	0.92349	0.35556
B cell receptor signaling pathway	86	2.5514	3	0.47189	1	0.92957	0.12245
Rap1 signaling pathway	219	6.4972	7	0.4749	1	0.92989	0.1383
Type II diabetes mellitus	54	1.6021	2	0.47908	1	0.93149	0.41935
Mismatch repair	22	0.65269	1	0.48478	1	0.93149	0
Natural killer cell mediated cytotoxicity	121	3.5898	4	0.48511	1	0.93149	0.12371
ErbB signaling pathway	88	2.6108	3	0.48711	1	0.93149	0.11594
ECM-receptor interaction	89	2.6404	3	0.49464	1	0.93464	0.11111
Pancreatic secretion	123	3.6491	4	0.49792	1	0.93464	0
PI3K-Akt signaling pathway	359	10.651	11	0.50018	1	0.93464	0.15842
Amino sugar and nucleotide sugar metabolism	157	4.6578	5	0.50019	1	0.93464	0.19255
mTOR signaling pathway	158	4.6875	5	0.50581	1	0.93977	0.13095
Yersinia infection	126	3.7381	4	0.51686	1	0.94481	0.15789
Neurotrophin signaling pathway	126	3.7381	4	0.51686	1	0.94481	0.17073
Chemical carcinogenesis	194	5.7555	6	0.51719	1	0.94481	0.047297
Renin secretion	93	2.7591	3	0.52419	1	0.95069	0.053571
Cholesterol metabolism	59	1.7504	2	0.52622	1	0.95069	0.034188
Purine metabolism	231	6.8532	7	0.53138	1	0.95474	0.32353
Arachidonic acid metabolism	164	4.8655	5	0.53899	1	0.95941	0.42735
Tryptophan metabolism	130	3.8568	4	0.54159	1	0.95941	0.184
Legionellosis	61	1.8097	2	0.54426	1	0.95941	0.043478
GnRH signaling pathway	96	2.8481	3	0.54572	1	0.95941	0.14894
Gap junction	97	2.8778	3	0.55277	1	0.96594	0.11538
Insulin secretion	98	2.9074	3	0.55975	1	0.96594	0
Longevity regulating pathway	98	2.9074	3	0.55975	1	0.96594	0.092593
Toll-like receptor signaling pathway	99	2.9371	3	0.56667	1	0.96594	0.14458
Ras signaling pathway	239	7.0906	7	0.5677	1	0.96594	0.14583
Riboflavin metabolism	28	0.8307	1	0.57011	1	0.96594	0.16667
One carbon pool by folate	28	0.8307	1	0.57011	1	0.96594	0.36667
Endocrine resistance	103	3.0558	3	0.59367	1	0.99827	0.072464
RNA polymerase	30	0.89003	1	0.5953	1	0.99827	0
Melanogenesis	106	3.1448	3	0.61319	1	1	0.13636
Regulation of lipolysis in adipocytes	70	2.0767	2	0.61939	1	1	0.033333
Axon guidance	181	5.3699	5	0.62683	1	1	0.09396
Renal cell carcinoma	71	2.1064	2	0.62712	1	1	0.10526
Taurine and hypotaurine metabolism	33	0.97903	1	0.63035	1	1	0.034483
SNARE interactions in vesicular transport	33	0.97903	1	0.63035	1	1	0.052632
Dopaminergic synapse	146	4.3315	4	0.63348	1	1	0.125
Regulation of actin cytoskeleton	221	6.5566	6	0.64455	1	1	0.19277
ABC transporters	186	5.5182	5	0.65068	1	1	0
Hepatocellular carcinoma	186	5.5182	5	0.65068	1	1	0.059322
DNA replication	35	1.0384	1	0.65201	1	1	0
Collecting duct acid secretion	35	1.0384	1	0.65201	1	1	0
TNF signaling pathway	113	3.3524	3	0.65624	1	1	0.061856
Steroid hormone biosynthesis	188	5.5775	5	0.65994	1	1	0.39594
MAPK signaling pathway	299	8.8706	8	0.66696	1	1	0.25
Lysine degradation	115	3.4118	3	0.66789	1	1	0.25974
Chronic myeloid leukemia	77	2.2844	2	0.67098	1	1	0.054545
Steroid biosynthesis	77	2.2844	2	0.67098	1	1	0.61224
Gastric cancer	154	4.5688	4	0.67473	1	1	0.087379
Fc epsilon RI signaling pathway	78	2.3141	2	0.67787	1	1	0.08
Aminoacyl-tRNA biosynthesis	118	3.5008	3	0.68483	1	1	0.072165
Tyrosine metabolism	118	3.5008	3	0.68483	1	1	0.34677
Growth hormone synthesis, secretion and action	120	3.5601	3	0.69575	1	1	0.1746
Inositol phosphate metabolism	120	3.5601	3	0.69575	1	1	0.25882
Ovarian steroidogenesis	81	2.4031	2	0.69783	1	1	0.014706
Cortisol synthesis and secretion	81	2.4031	2	0.69783	1	1	0.084746
Phospholipase D signaling pathway	159	4.7172	4	0.69882	1	1	0.057971
Glutamatergic synapse	121	3.5898	3	0.70111	1	1	0.028571
RNA degradation	82	2.4328	2	0.70425	1	1	0
Prolactin signaling pathway	83	2.4624	2	0.71056	1	1	0.075758
Phenylalanine metabolism	83	2.4624	2	0.71056	1	1	0.16438
C-type lectin receptor signaling pathway	124	3.6788	3	0.71675	1	1	0.089474
Nucleotide excision repair	43	1.2757	1	0.72673	1	1	0
Phenylalanine, tyrosine and tryptophan biosynthesis	43	1.2757	1	0.72673	1	1	0.14634
Pertussis	86	2.5514	2	0.72882	1	1	0.059701
Selenocompound metabolism	44	1.3054	1	0.73487	1	1	0.11905
N-Glycan biosynthesis	88	2.6108	2	0.74045	1	1	0.18987
Bile secretion	246	7.2983	6	0.74254	1	1	0
Pentose and glucuronate interconversions	89	2.6404	2	0.7461	1	1	0.25
Osteoclast differentiation	131	3.8865	3	0.75076	1	1	0.052632
Glycine, serine and threonine metabolism	90	2.6701	2	0.75164	1	1	0.068182
Alcoholism	211	6.2599	5	0.75481	1	1	0.13
Cushing syndrome	172	5.1028	4	0.75539	1	1	0.086207
IL-17 signaling pathway	91	2.6998	2	0.75708	1	1	0
Renin-angiotensin system	47	1.3944	1	0.75786	1	1	0
Nicotine addiction	47	1.3944	1	0.75786	1	1	0.015625
Proteoglycans in cancer	212	6.2896	5	0.75844	1	1	0.12
Glycosaminoglycan degradation	48	1.424	1	0.76507	1	1	0.19149
Relaxin signaling pathway	135	4.0051	3	0.76868	1	1	0.12222
TGF-beta signaling pathway	95	2.8184	2	0.77783	1	1	0.025
Small cell lung cancer	95	2.8184	2	0.77783	1	1	0.078431
mRNA surveillance pathway	95	2.8184	2	0.77783	1	1	0.10714
Signaling pathways regulating pluripotency of stem cells	138	4.0941	3	0.78143	1	1	0.11224
Various types of N-glycan biosynthesis	51	1.5131	1	0.78545	1	1	0.0625
Sphingolipid signaling pathway	139	4.1238	3	0.78555	1	1	0.073171
Citrate cycle (TCA cycle)	52	1.5427	1	0.79184	1	1	0.13636
GABAergic synapse	98	2.9074	2	0.79235	1	1	0.125
Glycerolipid metabolism	99	2.9371	2	0.79701	1	1	0.24138
MicroRNAs in cancer	303	8.9893	7	0.7998	1	1	0.020548
Notch signaling pathway	54	1.6021	1	0.80406	1	1	0.037037
Morphine addiction	103	3.0558	2	0.81471	1	1	0.03
Antifolate resistance	58	1.7207	1	0.82639	1	1	0
Breast cancer	150	4.4502	3	0.82673	1	1	0.091667
Chagas disease (American trypanosomiasis)	108	3.2041	2	0.8349	1	1	0.041667
Malaria	60	1.7801	1	0.83659	1	1	0
Phosphonate and phosphinate metabolism	63	1.8691	1	0.85078	1	1	0.052632
Primary bile acid biosynthesis	63	1.8691	1	0.85078	1	1	0.1383
Inflammatory mediator regulation of TRP channels	162	4.8062	3	0.86377	1	1	0.067416
Wnt signaling pathway	163	4.8358	3	0.86652	1	1	0.060976
Pathways in cancer	570	16.911	13	0.87026	1	1	0.10592
JAK-STAT signaling pathway	165	4.8952	3	0.87187	1	1	0.36111
alpha-Linolenic acid metabolism	69	2.0471	1	0.87557	1	1	0.038462
Butanoate metabolism	69	2.0471	1	0.87557	1	1	0.16364
Cytokine-cytokine receptor interaction	296	8.7816	6	0.87726	1	1	0.06
Taste transduction	121	3.5898	2	0.8784	1	1	0.014286
Cholinergic synapse	124	3.6788	2	0.88682	1	1	0.11475
Sphingolipid metabolism	73	2.1657	1	0.88977	1	1	0.11475
Serotonergic synapse	173	5.1325	3	0.89143	1	1	0.064103
Phosphatidylinositol signaling system	127	3.7678	2	0.89469	1	1	0.16883
Ascorbate and aldarate metabolism	76	2.2547	1	0.89935	1	1	0.072727
Glycosphingolipid biosynthesis - lacto and neolacto series	81	2.4031	1	0.91351	1	1	0.22807
Neuroactive ligand-receptor interaction	402	11.926	8	0.9142	1	1	0.056818
Glyoxylate and dicarboxylate metabolism	93	2.7591	1	0.9399	1	1	0.022727
Chemokine signaling pathway	203	6.0225	3	0.94311	1	1	0.09375
Hippo signaling pathway	154	4.5688	2	0.94581	1	1	0.04902
Nicotinate and nicotinamide metabolism	98	2.9074	1	0.94836	1	1	0.20732
Viral protein interaction with cytokine and cytokine receptor	103	3.0558	1	0.95564	1	1	0.0068493
Ubiquinone and other terpenoid-quinone biosynthesis	103	3.0558	1	0.95564	1	1	0.093023
RNA transport	169	5.0138	2	0.96292	1	1	0.037383
AGE-RAGE signaling pathway in diabetic complications	110	3.2634	1	0.96414	1	1	0.074627
Pyrimidine metabolism	123	3.6491	1	0.97585	1	1	0.03876
Transcriptional misregulation in cancer	183	5.4292	1	0.99613	1	1	0.0049505
Porphyrin and chlorophyll metabolism	183	5.4292	1	0.99613	1	1	0.092593
Olfactory transduction	1141	33.851	3	1	1	1	0.11628
