# Supplementary material for: Multi-omics analysis reveals the effects of microbiota on oral homeostasis
Source: Front Immunol. 2022 Sep 20;13:1005992. doi: 10.3389/fimmu.2022.1005992 (PMC9533175; doi:10.3389/fimmu.2022.1005992)
Supplement: Supplementary file 5 [file Table_4.xlsx]

## Sheet: metascape分类后stress组GO_AllLists
Category	GO	Description	LogP	Enrichment	Z-score	Log(q-value)
GO Cellular Components	GO:0005743	mitochondrial inner membrane	-39	4	17	-35
GO Cellular Components	GO:0098798	mitochondrial protein-containing complex	-38	5.2	18	-33
GO Cellular Components	GO:0019866	organelle inner membrane	-37	3.7	16	-33
Reactome Gene Sets	R-MMU-1428517	The citric acid (TCA) cycle and respiratory electron transport	-36	6.9	19	-32
GO Cellular Components	GO:0031966	mitochondrial membrane	-35	3.3	15	-31
GO Cellular Components	GO:0005740	mitochondrial envelope	-35	3.2	15	-31
KEGG Pathway	mmu05012	Parkinson disease	-33	5.2	16	-29
GO Biological Processes	GO:0045333	cellular respiration	-33	6.2	17	-29
Reactome Gene Sets	R-MMU-163200	Respiratory electron transport, ATP synthesis by chemiosmotic coupling, and heat production by uncoupling proteins.	-32	7.9	18	-29
KEGG Pathway	mmu05020	Prion disease	-32	5.1	16	-29
WikiPathways	WP295	Electron transport chain	-32	8.6	18	-29
GO Biological Processes	GO:0009060	aerobic respiration	-32	6.8	17	-29
GO Cellular Components	GO:1990204	oxidoreductase complex	-32	7.7	18	-28
GO Biological Processes	GO:0006091	generation of precursor metabolites and energy	-31	4.5	15	-28
GO Biological Processes	GO:0015980	energy derivation by oxidation of organic compounds	-30	5.1	16	-27
Reactome Gene Sets	R-MMU-611105	Respiratory electron transport	-29	8.3	17	-25
KEGG Pathway	mmu00190	Oxidative phosphorylation	-28	6.7	16	-25
GO Cellular Components	GO:0098800	inner mitochondrial membrane protein complex	-27	6.3	16	-24
GO Biological Processes	GO:0046034	ATP metabolic process	-27	5.2	15	-23
GO Biological Processes	GO:0042776	proton motive force-driven mitochondrial ATP synthesis	-26	10	17	-23
KEGG Pathway	mmu05016	Huntington disease	-26	4.3	14	-23
GO Biological Processes	GO:0015986	proton motive force-driven ATP synthesis	-26	9.5	17	-23
GO Biological Processes	GO:0006119	oxidative phosphorylation	-26	7.1	16	-23
GO Cellular Components	GO:0005746	mitochondrial respirasome	-26	8.2	16	-23
GO Cellular Components	GO:0098803	respiratory chain complex	-25	8	16	-22
KEGG Pathway	mmu05415	Diabetic cardiomyopathy	-25	5	14	-22
KEGG Pathway	mmu05010	Alzheimer disease	-24	3.8	13	-21
GO Biological Processes	GO:0006754	ATP biosynthetic process	-24	8.1	16	-21
GO Biological Processes	GO:0009145	purine nucleoside triphosphate biosynthetic process	-24	7.5	15	-21
GO Cellular Components	GO:0070469	respirasome	-24	7.5	15	-21
KEGG Pathway	mmu05208	Chemical carcinogenesis - reactive oxygen species	-23	4.8	14	-20
GO Biological Processes	GO:0009142	nucleoside triphosphate biosynthetic process	-23	6.8	15	-20
GO Biological Processes	GO:0009206	purine ribonucleoside triphosphate biosynthetic process	-23	7.4	15	-20
CORUM	CORUM:382	Respiratory chain complex I, mitochondrial	-23	12	17	-20
GO Biological Processes	GO:0072521	purine-containing compound metabolic process	-23	3.7	13	-20
CORUM	CORUM:381	Respiratory chain complex I, mitochondrial	-23	12	17	-20
KEGG Pathway	mmu05022	Pathways of neurodegeneration - multiple diseases	-23	3.3	12	-20
GO Biological Processes	GO:0009144	purine nucleoside triphosphate metabolic process	-22	6.3	14	-19
GO Biological Processes	GO:0055086	nucleobase-containing small molecule metabolic process	-22	3.3	12	-19
GO Biological Processes	GO:0009201	ribonucleoside triphosphate biosynthetic process	-22	7	14	-19
WikiPathways	WP1248	Oxidative phosphorylation	-22	9.2	15	-19
GO Biological Processes	GO:0009141	nucleoside triphosphate metabolic process	-22	5.7	14	-19
GO Cellular Components	GO:0043209	myelin sheath	-22	4.7	13	-19
GO Biological Processes	GO:0009205	purine ribonucleoside triphosphate metabolic process	-22	6.4	14	-19
GO Biological Processes	GO:0072522	purine-containing compound biosynthetic process	-21	5	13	-19
Reactome Gene Sets	R-MMU-6799198	Complex I biogenesis	-21	9.3	15	-18
GO Cellular Components	GO:0030964	NADH dehydrogenase complex	-21	9.8	15	-18
GO Cellular Components	GO:0005747	mitochondrial respiratory chain complex I	-21	9.8	15	-18
GO Cellular Components	GO:0045271	respiratory chain complex I	-21	9.8	15	-18
GO Biological Processes	GO:0009199	ribonucleoside triphosphate metabolic process	-21	6.1	13	-18
KEGG Pathway	mmu05014	Amyotrophic lateral sclerosis	-21	3.5	12	-18
GO Biological Processes	GO:0006164	purine nucleotide biosynthetic process	-21	5	13	-18
GO Biological Processes	GO:0006163	purine nucleotide metabolic process	-20	3.6	12	-18
GO Biological Processes	GO:0009150	purine ribonucleotide metabolic process	-20	3.7	12	-18
GO Biological Processes	GO:0009152	purine ribonucleotide biosynthetic process	-20	5	13	-17
GO Biological Processes	GO:0022900	electron transport chain	-20	6.3	13	-17
GO Biological Processes	GO:0009259	ribonucleotide metabolic process	-19	3.5	12	-17
GO Biological Processes	GO:0009260	ribonucleotide biosynthetic process	-19	4.8	12	-17
GO Biological Processes	GO:0022904	respiratory electron transport chain	-19	6.6	13	-17
GO Molecular Functions	GO:0016491	oxidoreductase activity	-19	2.5	11	-16
GO Biological Processes	GO:0009117	nucleotide metabolic process	-19	3.2	11	-16
GO Biological Processes	GO:0019693	ribose phosphate metabolic process	-19	3.4	11	-16
KEGG Pathway	mmu04714	Thermogenesis	-19	4.2	12	-16
GO Biological Processes	GO:0046390	ribose phosphate biosynthetic process	-18	4.5	12	-16
GO Biological Processes	GO:0006753	nucleoside phosphate metabolic process	-18	3.2	11	-16
GO Biological Processes	GO:1901293	nucleoside phosphate biosynthetic process	-18	4.1	11	-15
GO Molecular Functions	GO:0009055	electron transfer activity	-18	8.7	13	-15
GO Biological Processes	GO:0009165	nucleotide biosynthetic process	-17	4.1	11	-15
GO Biological Processes	GO:0010257	NADH dehydrogenase complex assembly	-17	8.2	13	-15
GO Biological Processes	GO:0032981	mitochondrial respiratory chain complex I assembly	-17	8.2	13	-15
GO Biological Processes	GO:0019646	aerobic electron transport chain	-17	7.9	13	-14
GO Biological Processes	GO:0042773	ATP synthesis coupled electron transport	-16	7	12	-14
GO Biological Processes	GO:0042775	mitochondrial ATP synthesis coupled electron transport	-16	6.9	12	-13
GO Biological Processes	GO:0043603	cellular amide metabolic process	-15	2.3	9.3	-13
KEGG Pathway	mmu04932	Non-alcoholic fatty liver disease	-14	4.4	10	-12
GO Biological Processes	GO:1901137	carbohydrate derivative biosynthetic process	-14	2.7	9.3	-12
GO Biological Processes	GO:0033108	mitochondrial respiratory chain complex assembly	-14	5.7	11	-12
GO Biological Processes	GO:0006120	mitochondrial electron transport, NADH to ubiquinone	-14	12	13	-12
Reactome Gene Sets	R-MMU-71291	Metabolism of amino acids and derivatives	-14	3.5	9.6	-11
GO Molecular Functions	GO:0015453	oxidoreduction-driven active transmembrane transporter activity	-14	9.6	12	-11
WikiPathways	WP662	Amino acid metabolism	-14	5.5	11	-11
GO Molecular Functions	GO:0005198	structural molecule activity	-14	2.5	8.9	-11
GO Biological Processes	GO:0007005	mitochondrion organization	-13	2.7	8.9	-11
Reactome Gene Sets	R-MMU-72766	Translation	-13	3.6	9.2	-10
KEGG Pathway	mmu04723	Retrograde endocannabinoid signaling	-12	4.2	9.4	-9.7
GO Cellular Components	GO:0005759	mitochondrial matrix	-12	3.1	8.7	-9.6
GO Molecular Functions	GO:0003954	NADH dehydrogenase activity	-12	12	12	-9.2
GO Molecular Functions	GO:0008137	NADH dehydrogenase (ubiquinone) activity	-11	13	12	-9
GO Molecular Functions	GO:0003955	NAD(P)H dehydrogenase (quinone) activity	-11	11	11	-8.8
GO Cellular Components	GO:1990351	transporter complex	-11	2.7	8.1	-8.8
GO Biological Processes	GO:0006518	peptide metabolic process	-11	2.4	7.9	-8.7
GO Molecular Functions	GO:0050136	NADH dehydrogenase (quinone) activity	-11	12	11	-8.6
GO Biological Processes	GO:0090407	organophosphate biosynthetic process	-11	2.5	7.9	-8.6
KEGG Pathway	mmu01200	Carbon metabolism	-11	4.4	8.9	-8.5
GO Cellular Components	GO:1902495	transmembrane transporter complex	-11	2.7	7.9	-8.3
GO Molecular Functions	GO:0015399	primary active transmembrane transporter activity	-11	4	8.6	-8.2
GO Biological Processes	GO:0046395	carboxylic acid catabolic process	-10	3.4	8.1	-7.8
GO Biological Processes	GO:0016054	organic acid catabolic process	-10	3.3	8	-7.6
GO Biological Processes	GO:0006790	sulfur compound metabolic process	-9.6	2.7	7.5	-7.2
GO Biological Processes	GO:0009062	fatty acid catabolic process	-9.5	4.9	8.5	-7.1
GO Biological Processes	GO:0043604	amide biosynthetic process	-9.3	2.3	7.1	-6.9
GO Biological Processes	GO:0032787	monocarboxylic acid metabolic process	-9.3	2.3	7.1	-6.9
GO Molecular Functions	GO:0022804	active transmembrane transporter activity	-8.6	2.4	6.9	-6.2
GO Biological Processes	GO:0006635	fatty acid beta-oxidation	-8.4	5.5	8.2	-6
GO Cellular Components	GO:0044391	ribosomal subunit	-8.3	3.1	7.1	-6
KEGG Pathway	mmu00020	Citrate cycle (TCA cycle)	-8.3	7.4	8.7	-5.9
GO Cellular Components	GO:0005840	ribosome	-8.1	2.9	6.9	-5.8
GO Biological Processes	GO:0006099	tricarboxylic acid cycle	-8.1	7.2	8.5	-5.7
GO Molecular Functions	GO:0015078	proton transmembrane transporter activity	-8	4.1	7.4	-5.6
GO Biological Processes	GO:0043648	dicarboxylic acid metabolic process	-7.8	4.4	7.4	-5.4
GO Biological Processes	GO:0044282	small molecule catabolic process	-7.8	2.5	6.6	-5.4
KEGG Pathway	mmu00330	Arginine and proline metabolism	-7.7	5.4	7.8	-5.4
GO Biological Processes	GO:0035966	response to topologically incorrect protein	-7.6	3.6	7	-5.3
GO Molecular Functions	GO:0016655	oxidoreductase activity, acting on NAD(P)H, quinone or similar compound as acceptor	-7.6	6.6	8.1	-5.2
GO Biological Processes	GO:0035967	cellular response to topologically incorrect protein	-7.5	4.1	7.2	-5.2
GO Biological Processes	GO:0072329	monocarboxylic acid catabolic process	-7.5	3.9	7.1	-5.1
GO Biological Processes	GO:0043043	peptide biosynthetic process	-7.5	2.3	6.3	-5.1
WikiPathways	WP434	TCA cycle	-7.4	7	8.1	-5.1
GO Biological Processes	GO:0034620	cellular response to unfolded protein	-7.1	4.4	7.1	-4.8
GO Cellular Components	GO:0030016	myofibril	-7.1	2.8	6.4	-4.8
Reactome Gene Sets	R-MMU-6798695	Neutrophil degranulation	-7.1	2.1	6	-4.8
GO Biological Processes	GO:0006575	cellular modified amino acid metabolic process	-7.1	2.9	6.5	-4.8
Reactome Gene Sets	R-MMU-9711123	Cellular response to chemical stress	-7	3.1	6.5	-4.7
GO Biological Processes	GO:0007584	response to nutrient	-6.9	4.8	7.1	-4.6
Reactome Gene Sets	R-MMU-1236975	Antigen processing-Cross presentation	-6.9	3.9	6.8	-4.6
Reactome Gene Sets	R-MMU-5419276	Mitochondrial translation termination	-6.9	4.1	6.8	-4.6
GO Cellular Components	GO:0030017	sarcomere	-6.8	2.8	6.3	-4.5
Reactome Gene Sets	R-MMU-2262752	Cellular responses to stress	-6.8	2.1	5.8	-4.5
Reactome Gene Sets	R-MMU-5368287	Mitochondrial translation	-6.8	4	6.8	-4.5
Reactome Gene Sets	R-MMU-389661	Glyoxylate metabolism and glycine degradation	-6.7	6.9	7.7	-4.4
GO Biological Processes	GO:0006631	fatty acid metabolic process	-6.7	2.3	5.9	-4.4
Reactome Gene Sets	R-MMU-8953897	Cellular responses to stimuli	-6.7	2	5.8	-4.4
KEGG Pathway	mmu04260	Cardiac muscle contraction	-6.7	4	6.7	-4.4
GO Biological Processes	GO:0006986	response to unfolded protein	-6.7	3.6	6.5	-4.4
GO Biological Processes	GO:0006412	translation	-6.6	2.2	5.8	-4.3
KEGG Pathway	mmu00280	Valine, leucine and isoleucine degradation	-6.5	4.8	6.9	-4.3
GO Cellular Components	GO:0043292	contractile fiber	-6.5	2.6	6	-4.3
GO Molecular Functions	GO:0003735	structural constituent of ribosome	-6.5	3	6.2	-4.3
GO Cellular Components	GO:0031674	I band	-6.5	3.1	6.2	-4.2
Reactome Gene Sets	R-MMU-3371497	HSP90 chaperone cycle for steroid hormone receptors (SHR) in the presence of ligand	-6.4	5	6.9	-4.1
WikiPathways	WP157	Glycolysis and gluconeogenesis	-6.4	5	6.9	-4.1
Reactome Gene Sets	R-MMU-5389840	Mitochondrial translation elongation	-6.3	3.9	6.5	-4.1
GO Biological Processes	GO:0015988	energy coupled proton transmembrane transport, against electrochemical gradient	-6.3	18	9.3	-4.1
GO Biological Processes	GO:0015990	electron transport coupled proton transport	-6.3	18	9.3	-4.1
GO Biological Processes	GO:0030968	endoplasmic reticulum unfolded protein response	-6.2	4.8	6.7	-3.9
Reactome Gene Sets	R-MMU-450408	AUF1 (hnRNP D0) binds and destabilizes mRNA	-6.2	4.8	6.7	-3.9
Reactome Gene Sets	R-MMU-71403	Citric acid cycle (TCA cycle)	-6.1	7.8	7.5	-3.9
GO Cellular Components	GO:0005750	mitochondrial respiratory chain complex III	-6	11	8	-3.8
GO Cellular Components	GO:0045275	respiratory chain complex III	-6	11	8	-3.8
GO Molecular Functions	GO:0016651	oxidoreductase activity, acting on NAD(P)H	-6	4.2	6.4	-3.8
GO Biological Processes	GO:0006749	glutathione metabolic process	-6	3.9	6.3	-3.7
GO Biological Processes	GO:0006520	cellular amino acid metabolic process	-6	2.5	5.6	-3.7
Reactome Gene Sets	R-MMU-6811436	COPI-independent Golgi-to-ER retrograde traffic	-5.9	4.9	6.6	-3.7
GO Biological Processes	GO:0019395	fatty acid oxidation	-5.9	3.9	6.2	-3.7
Reactome Gene Sets	R-MMU-382556	ABC-family proteins mediated transport	-5.8	3.5	6	-3.6
GO Biological Processes	GO:0016042	lipid catabolic process	-5.8	2.4	5.5	-3.6
GO Molecular Functions	GO:0051287	NAD binding	-5.7	4.2	6.2	-3.5
GO Biological Processes	GO:0140053	mitochondrial gene expression	-5.7	3	5.8	-3.5
GO Biological Processes	GO:0030258	lipid modification	-5.7	2.8	5.6	-3.5
Reactome Gene Sets	R-MMU-8949613	Cristae formation	-5.7	8.1	7.3	-3.5
Reactome Gene Sets	R-MMU-163210	Formation of ATP by chemiosmotic coupling	-5.7	8.1	7.3	-3.5
Reactome Gene Sets	R-MMU-71406	Pyruvate metabolism and Citric Acid (TCA) cycle	-5.6	4.6	6.3	-3.4
GO Molecular Functions	GO:0022853	active ion transmembrane transporter activity	-5.5	2.4	5.4	-3.3
GO Cellular Components	GO:0000313	organellar ribosome	-5.5	3.5	5.8	-3.3
GO Cellular Components	GO:0005761	mitochondrial ribosome	-5.5	3.5	5.8	-3.3
GO Biological Processes	GO:0050878	regulation of body fluid levels	-5.4	2.1	5.2	-3.3
Reactome Gene Sets	R-MMU-69275	G2/M Transition	-5.4	2.7	5.5	-3.3
GO Biological Processes	GO:0010830	regulation of myotube differentiation	-5.4	4.8	6.2	-3.2
GO Biological Processes	GO:0034440	lipid oxidation	-5.4	3.6	5.8	-3.2
Reactome Gene Sets	R-MMU-453274	Mitotic G2-G2/M phases	-5.3	2.7	5.4	-3.2
CORUM	CORUM:495	Cytochrome bc1-complex, mitochondrial	-5.3	11	7.6	-3.2
GO Biological Processes	GO:0009266	response to temperature stimulus	-5.3	2.7	5.4	-3.1
GO Biological Processes	GO:0044242	cellular lipid catabolic process	-5.3	2.6	5.3	-3.1
KEGG Pathway	mmu01212	Fatty acid metabolism	-5.3	4.1	5.9	-3.1
GO Cellular Components	GO:0070069	cytochrome complex	-5.3	5.1	6.2	-3.1
Reactome Gene Sets	R-MMU-156827	L13a-mediated translational silencing of Ceruloplasmin expression	-5.3	3.2	5.6	-3.1
GO Biological Processes	GO:0032543	mitochondrial translation	-5.3	3.2	5.6	-3.1
GO Molecular Functions	GO:0046933	proton-transporting ATP synthase activity, rotational mechanism	-5.2	8.5	7	-3
KEGG Pathway	mmu00480	Glutathione metabolism	-5.2	3.8	5.7	-3
GO Cellular Components	GO:0032592	integral component of mitochondrial membrane	-5.1	3.6	5.6	-3
KEGG Pathway	mmu04141	Protein processing in endoplasmic reticulum	-5.1	2.6	5.2	-2.9
Reactome Gene Sets	R-MMU-450531	Regulation of mRNA stability by proteins that bind AU-rich elements	-5.1	3.5	5.6	-2.9
GO Cellular Components	GO:0045259	proton-transporting ATP synthase complex	-5.1	6.9	6.6	-2.9
GO Biological Processes	GO:0006637	acyl-CoA metabolic process	-5	3.5	5.5	-2.9
GO Biological Processes	GO:0035383	thioester metabolic process	-5	3.5	5.5	-2.9
GO Cellular Components	GO:0098573	intrinsic component of mitochondrial membrane	-5	3.5	5.5	-2.9
Reactome Gene Sets	R-MMU-72649	Translation initiation complex formation	-5	4.1	5.7	-2.9
GO Biological Processes	GO:0034976	response to endoplasmic reticulum stress	-5	2.4	5.1	-2.8
WikiPathways	WP4466	Oxidative stress and redox pathway	-5	3.3	5.4	-2.8
Reactome Gene Sets	R-MMU-72662	Activation of the mRNA upon binding of the cap-binding complex and eIFs, and subsequent binding to 43S	-4.9	4.1	5.7	-2.8
GO Biological Processes	GO:0007589	body fluid secretion	-4.9	4.1	5.7	-2.8
WikiPathways	WP336	Fatty acid biosynthesis	-4.9	6.6	6.4	-2.8
GO Molecular Functions	GO:0016903	oxidoreductase activity, acting on the aldehyde or oxo group of donors	-4.9	3.8	5.5	-2.8
GO Cellular Components	GO:0005903	brush border	-4.8	2.8	5.1	-2.7
Reactome Gene Sets	R-MMU-351202	Metabolism of polyamines	-4.8	4	5.6	-2.7
Reactome Gene Sets	R-MMU-8978868	Fatty acid metabolism	-4.8	2.6	5.1	-2.7
Reactome Gene Sets	R-MMU-8939902	Regulation of RUNX2 expression and activity	-4.8	4.3	5.7	-2.7
Reactome Gene Sets	R-MMU-72613	Eukaryotic Translation Initiation	-4.8	3	5.2	-2.7
Reactome Gene Sets	R-MMU-72737	Cap-dependent Translation Initiation	-4.8	3	5.2	-2.7
GO Cellular Components	GO:0045239	tricarboxylic acid cycle enzyme complex	-4.7	7.5	6.5	-2.6
GO Biological Processes	GO:0006103	2-oxoglutarate metabolic process	-4.7	7.5	6.5	-2.6
GO Cellular Components	GO:0005762	mitochondrial large ribosomal subunit	-4.7	3.9	5.5	-2.6
GO Cellular Components	GO:0000315	organellar large ribosomal subunit	-4.7	3.9	5.5	-2.6
GO Cellular Components	GO:0008540	proteasome regulatory particle, base subcomplex	-4.7	9.1	6.8	-2.6
KEGG Pathway	mmu00620	Pyruvate metabolism	-4.7	4.5	5.7	-2.6
WikiPathways	WP519	Proteasome degradation	-4.7	4.2	5.6	-2.6
KEGG Pathway	mmu00071	Fatty acid degradation	-4.7	4.2	5.6	-2.6
KEGG Pathway	mmu01230	Biosynthesis of amino acids	-4.6	3.5	5.3	-2.6
Reactome Gene Sets	R-MMU-72706	GTP hydrolysis and joining of the 60S ribosomal subunit	-4.6	3	5.1	-2.6
GO Molecular Functions	GO:0016624	oxidoreductase activity, acting on the aldehyde or oxo group of donors, disulfide as acceptor	-4.6	11	7.1	-2.5
Reactome Gene Sets	R-MMU-8878166	Transcriptional regulation by RUNX2	-4.6	3.8	5.4	-2.5
GO Biological Processes	GO:0048741	skeletal muscle fiber development	-4.6	4.8	5.6	-2.5
Reactome Gene Sets	R-MMU-975956	Nonsense Mediated Decay (NMD) independent of the Exon Junction Complex (EJC)	-4.5	3.2	5.1	-2.5
GO Biological Processes	GO:0030239	myofibril assembly	-4.5	3.8	5.3	-2.4
GO Biological Processes	GO:0006122	mitochondrial electron transport, ubiquinol to cytochrome c	-4.5	8.4	6.4	-2.4
GO Cellular Components	GO:0030018	Z disc	-4.5	2.8	4.9	-2.4
GO Cellular Components	GO:0015935	small ribosomal subunit	-4.4	3.3	5.1	-2.4
GO Biological Processes	GO:0055002	striated muscle cell development	-4.4	3.7	5.2	-2.4
GO Cellular Components	GO:0000502	proteasome complex	-4.4	3.7	5.2	-2.4
GO Molecular Functions	GO:0051787	misfolded protein binding	-4.4	5.8	5.8	-2.4
GO Cellular Components	GO:0022624	proteasome accessory complex	-4.4	5.8	5.8	-2.4
GO Biological Processes	GO:0045104	intermediate filament cytoskeleton organization	-4.4	3.2	5	-2.4
KEGG Pathway	mmu00512	Mucin type O-glycan biosynthesis	-4.4	5.1	5.6	-2.4
KEGG Pathway	mmu00410	beta-Alanine metabolism	-4.4	5.1	5.6	-2.4
GO Biological Processes	GO:0042593	glucose homeostasis	-4.4	2.3	4.6	-2.4
GO Biological Processes	GO:0009064	glutamine family amino acid metabolic process	-4.4	3.9	5.2	-2.3
Reactome Gene Sets	R-MMU-5610785	GLI3 is processed to GLI3R by the proteasome	-4.4	3.9	5.2	-2.3
GO Biological Processes	GO:0033500	carbohydrate homeostasis	-4.4	2.3	4.6	-2.3
GO Biological Processes	GO:0045103	intermediate filament-based process	-4.4	3.1	5	-2.3
Reactome Gene Sets	R-MMU-8852276	The role of GTSE1 in G2/M progression after G2 checkpoint	-4.4	3.4	5.1	-2.3
GO Biological Processes	GO:0010565	regulation of cellular ketone metabolic process	-4.3	2.6	4.7	-2.3
GO Cellular Components	GO:0015934	large ribosomal subunit	-4.3	2.8	4.8	-2.3
Reactome Gene Sets	R-MMU-72702	Ribosomal scanning and start codon recognition	-4.3	3.8	5.2	-2.3
GO Molecular Functions	GO:0008242	omega peptidase activity	-4.3	10	6.6	-2.2
Reactome Gene Sets	R-MMU-5658442	Regulation of RAS by GAPs	-4.3	3.6	5.1	-2.2
GO Biological Processes	GO:0003012	muscle system process	-4.3	2.2	4.5	-2.2
Reactome Gene Sets	R-MMU-1236978	Cross-presentation of soluble exogenous antigens (endosomes)	-4.3	4.1	5.2	-2.2
GO Biological Processes	GO:0033875	ribonucleoside bisphosphate metabolic process	-4.2	2.9	4.8	-2.2
GO Biological Processes	GO:0034032	purine nucleoside bisphosphate metabolic process	-4.2	2.9	4.8	-2.2
GO Biological Processes	GO:0033865	nucleoside bisphosphate metabolic process	-4.2	2.9	4.8	-2.2
GO Biological Processes	GO:0009063	cellular amino acid catabolic process	-4.2	3.1	4.9	-2.2
WikiPathways	WP164	Glutathione metabolism	-4.2	6.4	5.8	-2.2
GO Cellular Components	GO:0005753	mitochondrial proton-transporting ATP synthase complex	-4.2	6.4	5.8	-2.2
GO Cellular Components	GO:0098644	complex of collagen trimers	-4.2	6.4	5.8	-2.2
KEGG Pathway	mmu04145	Phagosome	-4.2	2.4	4.6	-2.2
Reactome Gene Sets	R-MMU-72695	Formation of the ternary complex, and subsequently, the 43S complex	-4.2	4	5.1	-2.2
GO Cellular Components	GO:0016469	proton-transporting two-sector ATPase complex	-4.2	4	5.1	-2.2
Reactome Gene Sets	R-MMU-75815	Ubiquitin-dependent degradation of Cyclin D	-4.2	4	5.1	-2.2
Reactome Gene Sets	R-MMU-9762114	GSK3B and BTRC:CUL1-mediated-degradation of NFE2L2	-4.2	4	5.1	-2.2
GO Molecular Functions	GO:0051537	2 iron, 2 sulfur cluster binding	-4.1	5.4	5.5	-2.1
GO Biological Processes	GO:0045214	sarcomere organization	-4.1	4.3	5.2	-2.1
Reactome Gene Sets	R-MMU-72689	Formation of a pool of free 40S subunits	-4.1	3	4.8	-2.1
GO Molecular Functions	GO:0005201	extracellular matrix structural constituent	-4.1	2.5	4.6	-2.1
GO Molecular Functions	GO:0016874	ligase activity	-4.1	2.5	4.5	-2.1
Reactome Gene Sets	R-MMU-69601	Ubiquitin Mediated Degradation of Phosphorylated Cdc25A	-4.1	3.9	5	-2.1
Reactome Gene Sets	R-MMU-350562	Regulation of ornithine decarboxylase (ODC)	-4.1	3.9	5	-2.1
Reactome Gene Sets	R-MMU-69610	p53-Independent DNA Damage Response	-4.1	3.9	5	-2.1
Reactome Gene Sets	R-MMU-69613	p53-Independent G1/S DNA damage checkpoint	-4.1	3.9	5	-2.1
Reactome Gene Sets	R-MMU-349425	Autodegradation of the E3 ubiquitin ligase COP1	-4.1	3.9	5	-2.1
Reactome Gene Sets	R-MMU-9759194	Nuclear events mediated by NFE2L2	-4.1	3.9	5	-2.1
Reactome Gene Sets	R-MMU-1799339	SRP-dependent cotranslational protein targeting to membrane	-4.1	3.1	4.8	-2.1
Reactome Gene Sets	R-MMU-1236974	ER-Phagosome pathway	-4.1	4.7	5.3	-2.1
GO Biological Processes	GO:0098930	axonal transport	-4.1	3.6	4.9	-2.1
Reactome Gene Sets	R-MMU-1650814	Collagen biosynthesis and modifying enzymes	-4.1	3.6	4.9	-2.1
GO Biological Processes	GO:0008652	cellular amino acid biosynthetic process	-4.1	3.6	4.9	-2.1
GO Molecular Functions	GO:0015252	proton channel activity	-4.1	6.1	5.6	-2.1
GO Biological Processes	GO:0032332	positive regulation of chondrocyte differentiation	-4.1	6.1	5.6	-2.1
GO Molecular Functions	GO:0042288	MHC class I protein binding	-4.1	4.2	5.1	-2.1
GO Biological Processes	GO:0008088	axo-dendritic transport	-4	3.2	4.8	-2.1
GO Biological Processes	GO:1901605	alpha-amino acid metabolic process	-4	2.4	4.5	-2.1
Reactome Gene Sets	R-MMU-1592230	Mitochondrial biogenesis	-4	5.2	5.4	-2.1
GO Biological Processes	GO:0006090	pyruvate metabolic process	-4	3.4	4.8	-2
Reactome Gene Sets	R-MMU-8941858	Regulation of RUNX3 expression and activity	-4	3.8	5	-2
KEGG Pathway	mmu00380	Tryptophan metabolism	-4	3.8	5	-2
GO Molecular Functions	GO:0016616	oxidoreductase activity, acting on the CH-OH group of donors, NAD or NADP as acceptor	-4	2.5	4.5	-2
Reactome Gene Sets	R-MMU-5358346	Hedgehog ligand biogenesis	-4	3.6	4.9	-2
Reactome Gene Sets	R-MMU-927802	Nonsense-Mediated Decay (NMD)	-4	2.8	4.6	-2
GO Molecular Functions	GO:0051087	chaperone binding	-4	2.8	4.6	-2
Reactome Gene Sets	R-MMU-975957	Nonsense Mediated Decay (NMD) enhanced by the Exon Junction Complex (EJC)	-4	2.8	4.6	-2
GO Biological Processes	GO:0055001	muscle cell development	-4	2.3	4.4	-2
GO Biological Processes	GO:0014904	myotube cell development	-4	4.1	5	-2
KEGG Pathway	mmu04962	Vasopressin-regulated water reabsorption	-4	4.1	5	-2
Reactome Gene Sets	R-MMU-8854050	FBXL7 down-regulates AURKA during mitotic entry and in early mitosis	-3.9	3.8	4.9	-2
Reactome Gene Sets	R-MMU-913709	O-linked glycosylation of mucins	-3.9	3.8	4.9	-2
GO Biological Processes	GO:0007517	muscle organ development	-3.9	2	4.2	-2
GO Cellular Components	GO:0005581	collagen trimer	-3.9	3.1	4.7	-2
GO Biological Processes	GO:1990542	mitochondrial transmembrane transport	-3.9	3.1	4.7	-2
Reactome Gene Sets	R-MMU-1474290	Collagen formation	-3.9	3.1	4.7	-2
GO Biological Processes	GO:0046541	saliva secretion	-3.9	12	6.6	-2
GO Cellular Components	GO:0045261	proton-transporting ATP synthase complex, catalytic core F(1)	-3.9	12	6.6	-2
GO Molecular Functions	GO:0001730	2'-5'-oligoadenylate synthetase activity	-3.9	12	6.6	-2
GO Biological Processes	GO:0015866	ADP transport	-3.9	12	6.6	-2
GO Molecular Functions	GO:0052689	carboxylic ester hydrolase activity	-3.9	2.4	4.4	-2
Reactome Gene Sets	R-MMU-5687128	MAPK6/MAPK4 signaling	-3.9	3.3	4.7	-1.9
Reactome Gene Sets	R-MMU-9609507	Protein localization	-3.9	2.9	4.5	-1.9
GO Biological Processes	GO:0043502	regulation of muscle adaptation	-3.9	2.9	4.5	-1.9
GO Biological Processes	GO:1901607	alpha-amino acid biosynthetic process	-3.8	3.7	4.8	-1.9
Reactome Gene Sets	R-MMU-4641257	Degradation of AXIN	-3.8	3.7	4.8	-1.9
GO Cellular Components	GO:0022627	cytosolic small ribosomal subunit	-3.8	4	4.8	-1.9
CORUM	CORUM:973	Sec61alpha-CollagenIV-Hsp47 complex	-3.8	18	7.2	-1.9
GO Cellular Components	GO:0045251	electron transfer flavoprotein complex	-3.8	18	7.2	-1.9
GO Biological Processes	GO:0003165	Purkinje myocyte development	-3.8	18	7.2	-1.9
GO Cellular Components	GO:0017133	mitochondrial electron transfer flavoprotein complex	-3.8	18	7.2	-1.9
GO Biological Processes	GO:0006106	fumarate metabolic process	-3.8	18	7.2	-1.9
GO Cellular Components	GO:0005838	proteasome regulatory particle	-3.8	5.5	5.2	-1.9
GO Biological Processes	GO:0002474	antigen processing and presentation of peptide antigen via MHC class I	-3.8	3.6	4.7	-1.9
Reactome Gene Sets	R-MMU-5610780	Degradation of GLI1 by the proteasome	-3.8	3.6	4.7	-1.9
Reactome Gene Sets	R-MMU-69541	Stabilization of p53	-3.8	3.6	4.7	-1.9
Reactome Gene Sets	R-MMU-8963693	Aspartate and asparagine metabolism	-3.8	8.3	5.8	-1.8
GO Biological Processes	GO:0045109	intermediate filament organization	-3.7	3.2	4.6	-1.8
GO Molecular Functions	GO:0043021	ribonucleoprotein complex binding	-3.7	2.3	4.2	-1.8
GO Biological Processes	GO:0051153	regulation of striated muscle cell differentiation	-3.7	2.8	4.4	-1.8
Reactome Gene Sets	R-MMU-5610787	Hedgehog 'off' state	-3.7	2.8	4.4	-1.8
KEGG Pathway	mmu03050	Proteasome	-3.7	3.9	4.8	-1.8
GO Biological Processes	GO:0035795	negative regulation of mitochondrial membrane permeability	-3.7	6.4	5.4	-1.8
GO Molecular Functions	GO:0004653	polypeptide N-acetylgalactosaminyltransferase activity	-3.7	6.4	5.4	-1.8
GO Molecular Functions	GO:0016620	oxidoreductase activity, acting on the aldehyde or oxo group of donors, NAD or NADP as acceptor	-3.7	3.6	4.6	-1.8
Reactome Gene Sets	R-MMU-5676590	NIK-->noncanonical NF-kB signaling	-3.7	3.6	4.6	-1.8
Reactome Gene Sets	R-MMU-4641258	Degradation of DVL	-3.7	3.6	4.6	-1.8
Reactome Gene Sets	R-MMU-5607761	Dectin-1 mediated noncanonical NF-kB signaling	-3.7	3.6	4.6	-1.8
WikiPathways	WP4347	Eicosanoid metabolism via cyclooxygenases (COX)	-3.7	4.7	5	-1.8
KEGG Pathway	mmu00640	Propanoate metabolism	-3.7	4.7	5	-1.8
GO Cellular Components	GO:0016528	sarcoplasm	-3.7	3	4.4	-1.8
KEGG Pathway	mmu04970	Salivary secretion	-3.7	3	4.4	-1.8
GO Biological Processes	GO:0007006	mitochondrial membrane organization	-3.7	2.7	4.3	-1.8
GO Biological Processes	GO:0046939	nucleotide phosphorylation	-3.6	3.3	4.5	-1.8
GO Molecular Functions	GO:0051540	metal cluster binding	-3.6	3.3	4.5	-1.8
GO Molecular Functions	GO:0051536	iron-sulfur cluster binding	-3.6	3.3	4.5	-1.8
GO Cellular Components	GO:0005751	mitochondrial respiratory chain complex IV	-3.6	5.3	5.1	-1.8
Reactome Gene Sets	R-MMU-1852241	Organelle biogenesis and maintenance	-3.6	2.1	4.1	-1.8
GO Cellular Components	GO:0016529	sarcoplasmic reticulum	-3.6	3.1	4.4	-1.7
GO Cellular Components	GO:0005795	Golgi stack	-3.6	3	4.4	-1.7
GO Biological Processes	GO:0090257	regulation of muscle system process	-3.6	2	4	-1.7
GO Molecular Functions	GO:0016614	oxidoreductase activity, acting on CH-OH group of donors	-3.6	2.3	4.2	-1.7
GO Biological Processes	GO:0006730	one-carbon metabolic process	-3.6	4.1	4.7	-1.7
KEGG Pathway	mmu05017	Spinocerebellar ataxia	-3.6	2.5	4.2	-1.7
GO Biological Processes	GO:0046394	carboxylic acid biosynthetic process	-3.6	2.1	4	-1.7
GO Biological Processes	GO:0014744	positive regulation of muscle adaptation	-3.6	10	6	-1.7
GO Molecular Functions	GO:0003857	3-hydroxyacyl-CoA dehydrogenase activity	-3.6	10	6	-1.7
GO Cellular Components	GO:0005757	mitochondrial permeability transition pore complex	-3.6	10	6	-1.7
GO Cellular Components	GO:0031305	integral component of mitochondrial inner membrane	-3.6	3.7	4.6	-1.7
GO Cellular Components	GO:0005583	fibrillar collagen trimer	-3.5	7.6	5.5	-1.7
GO Cellular Components	GO:0098643	banded collagen fibril	-3.5	7.6	5.5	-1.7
GO Biological Processes	GO:0042026	protein refolding	-3.5	6.1	5.2	-1.7
GO Biological Processes	GO:0016053	organic acid biosynthetic process	-3.5	2.1	4	-1.7
GO Biological Processes	GO:0010560	positive regulation of glycoprotein biosynthetic process	-3.5	5.1	4.9	-1.7
GO Molecular Functions	GO:0072341	modified amino acid binding	-3.5	2.7	4.2	-1.7
GO Biological Processes	GO:1901606	alpha-amino acid catabolic process	-3.5	3	4.3	-1.6
GO Cellular Components	GO:1905369	endopeptidase complex	-3.5	2.8	4.2	-1.6
GO Molecular Functions	GO:0050840	extracellular matrix binding	-3.5	3.4	4.4	-1.6
GO Cellular Components	GO:0031304	intrinsic component of mitochondrial inner membrane	-3.5	3.6	4.5	-1.6
GO Biological Processes	GO:0006457	protein folding	-3.5	2.3	4	-1.6
GO Biological Processes	GO:0062014	negative regulation of small molecule metabolic process	-3.4	2.7	4.2	-1.6
Reactome Gene Sets	R-MMU-446203	Asparagine N-linked glycosylation	-3.4	2	3.9	-1.6
Reactome Gene Sets	R-MMU-187577	SCF(Skp2)-mediated degradation of p27/p21	-3.4	3.3	4.4	-1.6
GO Biological Processes	GO:1902600	proton transmembrane transport	-3.4	3.3	4.4	-1.6
GO Biological Processes	GO:1903020	positive regulation of glycoprotein metabolic process	-3.4	4.9	4.8	-1.6
KEGG Pathway	mmu00520	Amino sugar and nucleotide sugar metabolism	-3.4	3.6	4.4	-1.6
GO Biological Processes	GO:1903036	positive regulation of response to wounding	-3.4	3	4.2	-1.6
GO Biological Processes	GO:1905709	negative regulation of membrane permeability	-3.4	5.7	5	-1.6
GO Cellular Components	GO:0022626	cytosolic ribosome	-3.4	2.6	4.1	-1.5
WikiPathways	WP1269	Fatty acid beta-oxidation	-3.4	4.3	4.6	-1.5
Reactome Gene Sets	R-MMU-70263	Gluconeogenesis	-3.4	4.3	4.6	-1.5
GO Cellular Components	GO:0098862	cluster of actin-based cell projections	-3.4	2.1	3.9	-1.5
Reactome Gene Sets	R-MMU-4608870	Asymmetric localization of PCP proteins	-3.4	3.3	4.3	-1.5
GO Biological Processes	GO:2000774	positive regulation of cellular senescence	-3.4	7	5.2	-1.5
Reactome Gene Sets	R-MMU-8856688	Golgi-to-ER retrograde transport	-3.3	2.5	4	-1.5
GO Biological Processes	GO:0010927	cellular component assembly involved in morphogenesis	-3.3	2.6	4	-1.5
GO Biological Processes	GO:0019883	antigen processing and presentation of endogenous antigen	-3.3	3.8	4.4	-1.5
GO Cellular Components	GO:0045277	respiratory chain complex IV	-3.3	4.7	4.7	-1.5
GO Biological Processes	GO:0019882	antigen processing and presentation	-3.3	2.6	4	-1.5
GO Biological Processes	GO:0006165	nucleoside diphosphate phosphorylation	-3.3	3.2	4.2	-1.5
Reactome Gene Sets	R-MMU-1169091	Activation of NF-kappaB in B cells	-3.3	3.2	4.2	-1.5
GO Molecular Functions	GO:0043022	ribosome binding	-3.3	3	4.2	-1.5
GO Cellular Components	GO:0019867	outer membrane	-3.3	2.1	3.8	-1.5
GO Cellular Components	GO:0031968	organelle outer membrane	-3.3	2.1	3.8	-1.5
GO Molecular Functions	GO:0008379	thioredoxin peroxidase activity	-3.3	9.1	5.5	-1.5
GO Biological Processes	GO:0061732	mitochondrial acetyl-CoA biosynthetic process from pyruvate	-3.3	9.1	5.5	-1.5
GO Biological Processes	GO:0006086	acetyl-CoA biosynthetic process from pyruvate	-3.3	9.1	5.5	-1.5
GO Molecular Functions	GO:0015217	ADP transmembrane transporter activity	-3.3	9.1	5.5	-1.5
GO Biological Processes	GO:0048743	positive regulation of skeletal muscle fiber development	-3.3	9.1	5.5	-1.5
GO Molecular Functions	GO:0008553	P-type proton-exporting transporter activity	-3.3	9.1	5.5	-1.5
GO Cellular Components	GO:0042579	microbody	-3.3	2.3	3.9	-1.4
GO Cellular Components	GO:0005777	peroxisome	-3.3	2.3	3.9	-1.4
Reactome Gene Sets	R-MMU-5689603	UCH proteinases	-3.3	2.7	4.1	-1.4
GO Biological Processes	GO:0072593	reactive oxygen species metabolic process	-3.3	2.6	4	-1.4
GO Molecular Functions	GO:0016836	hydro-lyase activity	-3.2	3.2	4.2	-1.4
Reactome Gene Sets	R-MMU-174084	Autodegradation of Cdh1 by Cdh1:APC/C	-3.2	3.2	4.2	-1.4
GO Biological Processes	GO:0019217	regulation of fatty acid metabolic process	-3.2	2.6	4	-1.4
Reactome Gene Sets	R-MMU-77289	Mitochondrial Fatty Acid Beta-Oxidation	-3.2	4	4.4	-1.4
GO Biological Processes	GO:0072086	specification of loop of Henle identity	-3.2	14	6.1	-1.4
GO Biological Processes	GO:0140021	mitochondrial ADP transmembrane transport	-3.2	14	6.1	-1.4
GO Biological Processes	GO:1990544	mitochondrial ATP transmembrane transport	-3.2	14	6.1	-1.4
GO Biological Processes	GO:0060086	circadian temperature homeostasis	-3.2	14	6.1	-1.4
GO Biological Processes	GO:0006574	valine catabolic process	-3.2	14	6.1	-1.4
GO Biological Processes	GO:1902109	negative regulation of mitochondrial membrane permeability involved in apoptotic process	-3.2	14	6.1	-1.4
GO Biological Processes	GO:0014735	regulation of muscle atrophy	-3.2	14	6.1	-1.4
GO Molecular Functions	GO:0005471	ATP:ADP antiporter activity	-3.2	14	6.1	-1.4
GO Molecular Functions	GO:0016509	long-chain-3-hydroxyacyl-CoA dehydrogenase activity	-3.2	14	6.1	-1.4
GO Biological Processes	GO:0072530	purine-containing compound transmembrane transport	-3.2	6.5	5	-1.4
Reactome Gene Sets	R-MMU-1168372	Downstream signaling events of B Cell Receptor (BCR)	-3.2	2.9	4.1	-1.4
Reactome Gene Sets	R-MMU-69580	p53-Dependent G1/S DNA damage checkpoint	-3.2	3.1	4.1	-1.4
GO Molecular Functions	GO:0016627	oxidoreductase activity, acting on the CH-CH group of donors	-3.2	3.1	4.1	-1.4
Reactome Gene Sets	R-MMU-69563	p53-Dependent G1 DNA Damage Response	-3.2	3.1	4.1	-1.4
WikiPathways	WP163	Cytoplasmic ribosomal proteins	-3.2	2.7	4	-1.4
GO Biological Processes	GO:0006839	mitochondrial transport	-3.2	2.3	3.8	-1.4
GO Biological Processes	GO:0009408	response to heat	-3.1	2.7	3.9	-1.3
GO Biological Processes	GO:0019318	hexose metabolic process	-3.1	2.3	3.8	-1.3
Reactome Gene Sets	R-MMU-9755511	KEAP1-NFE2L2 pathway	-3.1	2.9	4	-1.3
Reactome Gene Sets	R-MMU-1234176	Oxygen-dependent proline hydroxylation of Hypoxia-inducible Factor Alpha	-3.1	3.1	4	-1.3
Reactome Gene Sets	R-MMU-8939236	RUNX1 regulates transcription of genes involved in differentiation of HSCs	-3.1	3.1	4	-1.3
GO Molecular Functions	GO:0050661	NADP binding	-3.1	3.6	4.2	-1.3
GO Cellular Components	GO:0140534	endoplasmic reticulum protein-containing complex	-3.1	2.4	3.8	-1.3
Reactome Gene Sets	R-MMU-68867	Assembly of the pre-replicative complex	-3.1	2.3	3.8	-1.3
GO Biological Processes	GO:0050796	regulation of insulin secretion	-3.1	2.1	3.7	-1.3
Reactome Gene Sets	R-MMU-195253	Degradation of beta-catenin by the destruction complex	-3.1	2.9	3.9	-1.3
GO Biological Processes	GO:0048002	antigen processing and presentation of peptide antigen	-3.1	2.9	3.9	-1.3
Reactome Gene Sets	R-MMU-5689880	Ub-specific processing proteases	-3.1	2.1	3.7	-1.3
KEGG Pathway	mmu03010	Ribosome	-3.1	2.1	3.7	-1.3
Reactome Gene Sets	R-MMU-69615	G1/S DNA Damage Checkpoints	-3.1	3	4	-1.3
GO Molecular Functions	GO:0030020	extracellular matrix structural constituent conferring tensile strength	-3	3.8	4.2	-1.3
KEGG Pathway	mmu01250	Biosynthesis of nucleotide sugars	-3	3.8	4.2	-1.3
GO Biological Processes	GO:0043501	skeletal muscle adaptation	-3	8.1	5.1	-1.3
GO Molecular Functions	GO:0003988	acetyl-CoA C-acyltransferase activity	-3	8.1	5.1	-1.3
GO Molecular Functions	GO:0051920	peroxiredoxin activity	-3	8.1	5.1	-1.3
GO Biological Processes	GO:0032287	peripheral nervous system myelin maintenance	-3	8.1	5.1	-1.3
WikiPathways	WP240	Alanine and aspartate metabolism	-3	6.1	4.7	-1.3
GO Cellular Components	GO:0042581	specific granule	-3	6.1	4.7	-1.3
GO Molecular Functions	GO:0016853	isomerase activity	-3	2.2	3.7	-1.3
GO Cellular Components	GO:0033177	proton-transporting two-sector ATPase complex, proton-transporting domain	-3	5	4.5	-1.3
GO Molecular Functions	GO:0004601	peroxidase activity	-3	3.2	4	-1.2
GO Biological Processes	GO:0014888	striated muscle adaptation	-3	4.2	4.3	-1.2
GO Molecular Functions	GO:0016645	oxidoreductase activity, acting on the CH-NH group of donors	-3	4.2	4.3	-1.2
KEGG Pathway	mmu00010	Glycolysis / Gluconeogenesis	-3	3	3.9	-1.2
Reactome Gene Sets	R-MMU-8948751	Regulation of PTEN stability and activity	-3	3	3.9	-1.2
Reactome Gene Sets	R-MMU-174154	APC/C:Cdc20 mediated degradation of Securin	-3	3	3.9	-1.2
GO Biological Processes	GO:0009409	response to cold	-3	3.4	4	-1.2
GO Biological Processes	GO:0010677	negative regulation of cellular carbohydrate metabolic process	-3	3.4	4	-1.2
GO Biological Processes	GO:0032728	positive regulation of interferon-beta production	-3	3.4	4	-1.2
GO Biological Processes	GO:0014743	regulation of muscle hypertrophy	-3	2.8	3.8	-1.2
GO Biological Processes	GO:0002475	antigen processing and presentation via MHC class Ib	-3	3.7	4.1	-1.2
Reactome Gene Sets	R-MMU-948021	Transport to the Golgi and subsequent modification	-3	2.1	3.6	-1.2
GO Biological Processes	GO:0002181	cytoplasmic translation	-3	2.5	3.7	-1.2
GO Cellular Components	GO:0005791	rough endoplasmic reticulum	-2.9	2.7	3.8	-1.2
GO Biological Processes	GO:0008637	apoptotic mitochondrial changes	-2.9	2.9	3.9	-1.2
Reactome Gene Sets	R-MMU-380284	Loss of proteins required for interphase microtubule organization from the centrosome	-2.9	2.9	3.9	-1.2
Reactome Gene Sets	R-MMU-380259	Loss of Nlp from mitotic centrosomes	-2.9	2.9	3.9	-1.2
GO Molecular Functions	GO:0005507	copper ion binding	-2.9	2.9	3.9	-1.2
GO Cellular Components	GO:1905368	peptidase complex	-2.9	2.3	3.6	-1.2
GO Biological Processes	GO:0070585	protein localization to mitochondrion	-2.9	2.8	3.8	-1.2
GO Biological Processes	GO:0006084	acetyl-CoA metabolic process	-2.9	4.1	4.2	-1.2
GO Biological Processes	GO:0061036	positive regulation of cartilage development	-2.9	4.1	4.2	-1.2
GO Biological Processes	GO:0045454	cell redox homeostasis	-2.9	4.1	4.2	-1.2
GO Biological Processes	GO:0019400	alditol metabolic process	-2.9	4.7	4.3	-1.2
Reactome Gene Sets	R-MMU-6807878	COPI-mediated anterograde transport	-2.9	2.6	3.7	-1.2
Reactome Gene Sets	R-MMU-1234174	Cellular response to hypoxia	-2.9	2.9	3.8	-1.1
Reactome Gene Sets	R-MMU-68949	Orc1 removal from chromatin	-2.9	2.9	3.8	-1.1
Reactome Gene Sets	R-MMU-5358351	Signaling by Hedgehog	-2.9	2.3	3.6	-1.1
Reactome Gene Sets	R-MMU-8948216	Collagen chain trimerization	-2.9	3.6	4	-1.1
GO Biological Processes	GO:0002483	antigen processing and presentation of endogenous peptide antigen	-2.9	3.6	4	-1.1
GO Biological Processes	GO:0019885	antigen processing and presentation of endogenous peptide antigen via MHC class I	-2.9	3.6	4	-1.1
GO Biological Processes	GO:0051155	positive regulation of striated muscle cell differentiation	-2.9	3.1	3.9	-1.1
GO Biological Processes	GO:0106057	negative regulation of calcineurin-mediated signaling	-2.9	5.7	4.5	-1.1
GO Biological Processes	GO:0010831	positive regulation of myotube differentiation	-2.9	5.7	4.5	-1.1
GO Cellular Components	GO:0033178	proton-transporting two-sector ATPase complex, catalytic domain	-2.9	5.7	4.5	-1.1
GO Cellular Components	GO:0005869	dynactin complex	-2.9	5.7	4.5	-1.1
GO Biological Processes	GO:0070885	negative regulation of calcineurin-NFAT signaling cascade	-2.9	5.7	4.5	-1.1
GO Biological Processes	GO:0002705	positive regulation of leukocyte mediated immunity	-2.9	2.1	3.5	-1.1
GO Cellular Components	GO:0031526	brush border membrane	-2.9	2.7	3.7	-1.1
Reactome Gene Sets	R-MMU-5632684	Hedgehog 'on' state	-2.9	2.7	3.7	-1.1
GO Biological Processes	GO:0060047	heart contraction	-2.9	2.6	3.7	-1.1
Reactome Gene Sets	R-MMU-69202	Cyclin E associated events during G1/S transition	-2.8	2.9	3.8	-1.1
Reactome Gene Sets	R-MMU-8957275	Post-translational protein phosphorylation	-2.8	2.4	3.6	-1.1
GO Biological Processes	GO:0019627	urea metabolic process	-2.8	7.3	4.8	-1.1
GO Molecular Functions	GO:0004300	enoyl-CoA hydratase activity	-2.8	7.3	4.8	-1.1
GO Biological Processes	GO:0071941	nitrogen cycle metabolic process	-2.8	7.3	4.8	-1.1
GO Biological Processes	GO:0006591	ornithine metabolic process	-2.8	7.3	4.8	-1.1
Reactome Gene Sets	R-MMU-1268020	Mitochondrial protein import	-2.8	7.3	4.8	-1.1
GO Biological Processes	GO:1902732	positive regulation of chondrocyte proliferation	-2.8	7.3	4.8	-1.1
GO Molecular Functions	GO:0004129	cytochrome-c oxidase activity	-2.8	7.3	4.8	-1.1
GO Cellular Components	GO:0045240	dihydrolipoyl dehydrogenase complex	-2.8	7.3	4.8	-1.1
GO Biological Processes	GO:0000050	urea cycle	-2.8	7.3	4.8	-1.1
GO Molecular Functions	GO:0008376	acetylgalactosaminyltransferase activity	-2.8	4	4.1	-1.1
KEGG Pathway	mmu00630	Glyoxylate and dicarboxylate metabolism	-2.8	4	4.1	-1.1
GO Molecular Functions	GO:0070566	adenylyltransferase activity	-2.8	4	4.1	-1.1
GO Biological Processes	GO:0001656	metanephros development	-2.8	2.7	3.7	-1.1
GO Biological Processes	GO:0034975	protein folding in endoplasmic reticulum	-2.8	11	5.3	-1.1
GO Biological Processes	GO:0072047	proximal/distal pattern formation involved in nephron development	-2.8	11	5.3	-1.1
GO Biological Processes	GO:0072081	specification of nephron tubule identity	-2.8	11	5.3	-1.1
GO Molecular Functions	GO:0035731	dinitrosyl-iron complex binding	-2.8	11	5.3	-1.1
GO Cellular Components	GO:0000275	mitochondrial proton-transporting ATP synthase complex, catalytic sector F(1)	-2.8	11	5.3	-1.1
Reactome Gene Sets	R-MMU-9020702	Interleukin-1 signaling	-2.8	2.6	3.6	-1.1
KEGG Pathway	mmu00983	Drug metabolism - other enzymes	-2.8	2.6	3.6	-1.1
Reactome Gene Sets	R-MMU-1614635	Sulfur amino acid metabolism	-2.8	4.5	4.2	-1.1
Reactome Gene Sets	R-MMU-8854518	AURKA Activation by TPX2	-2.8	2.8	3.7	-1.1
GO Biological Processes	GO:0001916	positive regulation of T cell mediated cytotoxicity	-2.8	3.2	3.8	-1.1
GO Molecular Functions	GO:0016684	oxidoreductase activity, acting on peroxide as acceptor	-2.8	3	3.7	-1.1
GO Molecular Functions	GO:0042287	MHC protein binding	-2.8	3	3.7	-1.1
GO Biological Processes	GO:1903789	regulation of amino acid transmembrane transport	-2.8	5.3	4.3	-1.1
GO Biological Processes	GO:0010958	regulation of amino acid import across plasma membrane	-2.8	5.3	4.3	-1.1
GO Molecular Functions	GO:0005346	purine ribonucleotide transmembrane transporter activity	-2.8	5.3	4.3	-1.1
GO Biological Processes	GO:0098761	cellular response to interleukin-7	-2.8	5.3	4.3	-1.1
GO Biological Processes	GO:0098760	response to interleukin-7	-2.8	5.3	4.3	-1.1
GO Molecular Functions	GO:0000295	adenine nucleotide transmembrane transporter activity	-2.8	5.3	4.3	-1.1
Reactome Gene Sets	R-MMU-156590	Glutathione conjugation	-2.7	3.9	4	-1
GO Biological Processes	GO:0009225	nucleotide-sugar metabolic process	-2.7	3.9	4	-1
GO Biological Processes	GO:0002486	antigen processing and presentation of endogenous peptide antigen via MHC class I via ER pathway, TAP-independent	-2.7	3.9	4	-1
GO Biological Processes	GO:0060487	lung epithelial cell differentiation	-2.7	3.9	4	-1
GO Biological Processes	GO:0007595	lactation	-2.7	3.9	4	-1
Reactome Gene Sets	R-MMU-3299685	Detoxification of Reactive Oxygen Species	-2.7	3.9	4	-1
GO Biological Processes	GO:0014742	positive regulation of muscle hypertrophy	-2.7	3.5	3.9	-1
Reactome Gene Sets	R-MMU-446652	Interleukin-1 family signaling	-2.7	2.4	3.5	-1
Reactome Gene Sets	R-MMU-69656	Cyclin A:Cdk2-associated events at S phase entry	-2.7	2.8	3.6	-1
Reactome Gene Sets	R-MMU-69017	CDK-mediated phosphorylation and removal of Cdc6	-2.7	2.8	3.6	-1
GO Biological Processes	GO:0072655	establishment of protein localization to mitochondrion	-2.7	2.8	3.6	-1
Reactome Gene Sets	R-MMU-174184	Cdc20:Phospho-APC/C mediated degradation of Cyclin A	-2.7	2.8	3.6	-1
GO Biological Processes	GO:0032481	positive regulation of type I interferon production	-2.7	2.8	3.6	-1
GO Biological Processes	GO:0014902	myotube differentiation	-2.7	2.6	3.6	-1
GO Biological Processes	GO:0090303	positive regulation of wound healing	-2.7	2.9	3.7	-1
GO Molecular Functions	GO:0030544	Hsp70 protein binding	-2.7	3.1	3.7	-1
GO Biological Processes	GO:0071392	cellular response to estradiol stimulus	-2.7	4.4	4.1	-1
GO Biological Processes	GO:0006760	folic acid-containing compound metabolic process	-2.7	4.4	4.1	-1
Reactome Gene Sets	R-MMU-179419	APC:Cdc20 mediated degradation of cell cycle proteins prior to satisfation of the cell cycle checkpoint	-2.7	2.7	3.6	-1
Reactome Gene Sets	R-MMU-174178	APC/C:Cdh1 mediated degradation of Cdc20 and other APC/C:Cdh1 targeted proteins in late mitosis/early G1	-2.7	2.7	3.6	-1
Reactome Gene Sets	R-MMU-5620912	Anchoring of the basal body to the plasma membrane	-2.7	2.5	3.5	-1
GO Biological Processes	GO:0044272	sulfur compound biosynthetic process	-2.7	2.6	3.5	-1
Reactome Gene Sets	R-MMU-202424	Downstream TCR signaling	-2.7	2.6	3.5	-1
GO Biological Processes	GO:1903959	regulation of anion transmembrane transport	-2.7	3.7	3.9	-0.99
GO Biological Processes	GO:0002484	antigen processing and presentation of endogenous peptide antigen via MHC class I via ER pathway	-2.7	3.7	3.9	-0.99
GO Biological Processes	GO:0060479	lung cell differentiation	-2.7	3.7	3.9	-0.99
GO Cellular Components	GO:0101031	chaperone complex	-2.7	3.7	3.9	-0.99
GO Biological Processes	GO:0002476	antigen processing and presentation of endogenous peptide antigen via MHC class Ib	-2.7	3.7	3.9	-0.99
GO Biological Processes	GO:0044788	modulation by host of viral process	-2.7	3.7	3.9	-0.99
GO Molecular Functions	GO:0016675	oxidoreductase activity, acting on a heme group of donors	-2.7	6.6	4.5	-0.98
GO Biological Processes	GO:1901029	negative regulation of mitochondrial outer membrane permeabilization involved in apoptotic signaling pathway	-2.7	6.6	4.5	-0.98
GO Molecular Functions	GO:0016671	oxidoreductase activity, acting on a sulfur group of donors, disulfide as acceptor	-2.7	6.6	4.5	-0.98
GO Biological Processes	GO:0006107	oxaloacetate metabolic process	-2.7	6.6	4.5	-0.98
GO Biological Processes	GO:0045912	negative regulation of carbohydrate metabolic process	-2.7	3.1	3.7	-0.98
GO Biological Processes	GO:0032355	response to estradiol	-2.7	3.1	3.7	-0.98
GO Biological Processes	GO:0006006	glucose metabolic process	-2.7	2.3	3.4	-0.98
Reactome Gene Sets	R-MMU-5668541	TNFR2 non-canonical NF-kB pathway	-2.6	2.5	3.5	-0.97
GO Molecular Functions	GO:0003725	double-stranded RNA binding	-2.6	2.6	3.5	-0.97
GO Biological Processes	GO:0046385	deoxyribose phosphate biosynthetic process	-2.6	5.1	4.1	-0.97
Reactome Gene Sets	R-MMU-70895	Branched-chain amino acid catabolism	-2.6	5.1	4.1	-0.97
GO Biological Processes	GO:0009265	2'-deoxyribonucleotide biosynthetic process	-2.6	5.1	4.1	-0.97
GO Biological Processes	GO:0070417	cellular response to cold	-2.6	5.1	4.1	-0.97
GO Biological Processes	GO:0009263	deoxyribonucleotide biosynthetic process	-2.6	5.1	4.1	-0.97
GO Biological Processes	GO:0006941	striated muscle contraction	-2.6	2.4	3.4	-0.96
KEGG Pathway	mmu04974	Protein digestion and absorption	-2.6	2.4	3.4	-0.96
KEGG Pathway	mmu00340	Histidine metabolism	-2.6	4.2	3.9	-0.95
GO Cellular Components	GO:0046930	pore complex	-2.6	4.2	3.9	-0.95
Reactome Gene Sets	R-MMU-381426	Regulation of Insulin-like Growth Factor (IGF) transport and uptake by Insulin-like Growth Factor Binding Proteins (IGFBPs)	-2.6	2.3	3.4	-0.95
GO Biological Processes	GO:0045047	protein targeting to ER	-2.6	3.3	3.7	-0.95
GO Biological Processes	GO:0046320	regulation of fatty acid oxidation	-2.6	3.3	3.7	-0.95
GO Molecular Functions	GO:0015036	disulfide oxidoreductase activity	-2.6	3.3	3.7	-0.95
WikiPathways	WP79	Tryptophan metabolism	-2.6	3.3	3.7	-0.95
GO Biological Processes	GO:0032330	regulation of chondrocyte differentiation	-2.6	3	3.6	-0.94
KEGG Pathway	mmu00270	Cysteine and methionine metabolism	-2.6	3	3.6	-0.94
GO Molecular Functions	GO:0016790	thiolester hydrolase activity	-2.6	3	3.6	-0.94
Reactome Gene Sets	R-MMU-69002	DNA Replication Pre-Initiation	-2.6	2.1	3.3	-0.94
Reactome Gene Sets	R-MMU-2871837	FCERI mediated NF-kB activation	-2.6	2.7	3.5	-0.94
Reactome Gene Sets	R-MMU-176409	APC/C:Cdc20 mediated degradation of mitotic proteins	-2.6	2.7	3.5	-0.94
GO Biological Processes	GO:0010611	regulation of cardiac muscle hypertrophy	-2.6	2.7	3.5	-0.94
KEGG Pathway	mmu04146	Peroxisome	-2.6	2.5	3.4	-0.94
GO Biological Processes	GO:0043500	muscle adaptation	-2.6	3.6	3.8	-0.94
GO Cellular Components	GO:0048770	pigment granule	-2.6	3.6	3.8	-0.94
GO Cellular Components	GO:0042470	melanosome	-2.6	3.6	3.8	-0.94
GO Biological Processes	GO:0002428	antigen processing and presentation of peptide antigen via MHC class Ib	-2.6	3.6	3.8	-0.94
GO Biological Processes	GO:0005996	monosaccharide metabolic process	-2.6	2	3.3	-0.94
GO Biological Processes	GO:0009636	response to toxic substance	-2.6	2.3	3.3	-0.93
GO Biological Processes	GO:0051147	regulation of muscle cell differentiation	-2.6	2.1	3.3	-0.92
Reactome Gene Sets	R-MMU-983705	Signaling by the B Cell Receptor (BCR)	-2.6	2.4	3.4	-0.92
Reactome Gene Sets	R-MMU-176814	Activation of APC/C and APC/C:Cdc20 mediated degradation of mitotic proteins	-2.5	2.6	3.4	-0.9
GO Biological Processes	GO:0006096	glycolytic process	-2.5	3.2	3.6	-0.9
GO Biological Processes	GO:0010823	negative regulation of mitochondrion organization	-2.5	3	3.5	-0.9
Reactome Gene Sets	R-MMU-77346	Beta oxidation of decanoyl-CoA to octanoyl-CoA-CoA	-2.5	9.1	4.8	-0.9
GO Biological Processes	GO:0003164	His-Purkinje system development	-2.5	9.1	4.8	-0.9
GO Molecular Functions	GO:0034604	pyruvate dehydrogenase (NAD+) activity	-2.5	9.1	4.8	-0.9
GO Cellular Components	GO:0045252	oxoglutarate dehydrogenase complex	-2.5	9.1	4.8	-0.9
GO Molecular Functions	GO:0034603	pyruvate dehydrogenase [NAD(P)+] activity	-2.5	9.1	4.8	-0.9
GO Molecular Functions	GO:0004738	pyruvate dehydrogenase activity	-2.5	9.1	4.8	-0.9
GO Molecular Functions	GO:0036402	proteasome-activating activity	-2.5	9.1	4.8	-0.9
GO Biological Processes	GO:0070584	mitochondrion morphogenesis	-2.5	4	3.8	-0.89
Reactome Gene Sets	R-MMU-499943	Interconversion of nucleotide di- and triphosphates	-2.5	4	3.8	-0.89
GO Molecular Functions	GO:0004602	glutathione peroxidase activity	-2.5	4	3.8	-0.89
GO Cellular Components	GO:0030670	phagocytic vesicle membrane	-2.5	4	3.8	-0.89
Reactome Gene Sets	R-MMU-2022854	Keratan sulfate biosynthesis	-2.5	4	3.8	-0.89
GO Biological Processes	GO:1990845	adaptive thermogenesis	-2.5	4	3.8	-0.89
GO Biological Processes	GO:1904251	regulation of bile acid metabolic process	-2.5	4.8	4	-0.89
GO Molecular Functions	GO:0048038	quinone binding	-2.5	4.8	4	-0.89
GO Biological Processes	GO:0006614	SRP-dependent cotranslational protein targeting to membrane	-2.5	4.8	4	-0.89
GO Molecular Functions	GO:0015216	purine nucleotide transmembrane transporter activity	-2.5	4.8	4	-0.89
Reactome Gene Sets	R-MMU-419037	NCAM1 interactions	-2.5	4.8	4	-0.89
GO Biological Processes	GO:0006734	NADH metabolic process	-2.5	3.5	3.7	-0.88
GO Biological Processes	GO:0002709	regulation of T cell mediated immunity	-2.5	2.3	3.3	-0.88
GO Molecular Functions	GO:0005200	structural constituent of cytoskeleton	-2.5	2.8	3.4	-0.88
Reactome Gene Sets	R-MMU-380320	Recruitment of NuMA to mitotic centrosomes	-2.5	2.5	3.4	-0.88
GO Biological Processes	GO:0010822	positive regulation of mitochondrion organization	-2.5	2.6	3.4	-0.88
Reactome Gene Sets	R-MMU-380287	Centrosome maturation	-2.5	2.6	3.4	-0.88
Reactome Gene Sets	R-MMU-380270	Recruitment of mitotic centrosome proteins and complexes	-2.5	2.6	3.4	-0.88
Reactome Gene Sets	R-MMU-8878159	Transcriptional regulation by RUNX3	-2.5	2.6	3.4	-0.88
Reactome Gene Sets	R-MMU-1614558	Degradation of cysteine and homocysteine	-2.5	6.1	4.2	-0.88
GO Biological Processes	GO:0033632	regulation of cell-cell adhesion mediated by integrin	-2.5	6.1	4.2	-0.88
Reactome Gene Sets	R-MMU-174403	Glutathione synthesis and recycling	-2.5	6.1	4.2	-0.88
GO Cellular Components	GO:0034663	endoplasmic reticulum chaperone complex	-2.5	6.1	4.2	-0.88
GO Molecular Functions	GO:0005347	ATP transmembrane transporter activity	-2.5	6.1	4.2	-0.88
GO Biological Processes	GO:0014874	response to stimulus involved in regulation of muscle adaptation	-2.5	6.1	4.2	-0.88
GO Biological Processes	GO:0044262	cellular carbohydrate metabolic process	-2.5	2.1	3.2	-0.87
GO Biological Processes	GO:0008089	anterograde axonal transport	-2.5	3.2	3.5	-0.86
GO Biological Processes	GO:0006757	ATP generation from ADP	-2.5	3.2	3.5	-0.86
Reactome Gene Sets	R-MMU-5607764	CLEC7A (Dectin-1) signaling	-2.5	2.5	3.3	-0.85
GO Biological Processes	GO:0009132	nucleoside diphosphate metabolic process	-2.5	2.5	3.3	-0.85
GO Biological Processes	GO:0050891	multicellular organismal water homeostasis	-2.5	2.7	3.4	-0.85
GO Cellular Components	GO:0005793	endoplasmic reticulum-Golgi intermediate compartment	-2.5	2.6	3.3	-0.84
GO Biological Processes	GO:0061041	regulation of wound healing	-2.4	2.1	3.2	-0.84
GO Molecular Functions	GO:0015035	protein-disulfide reductase activity	-2.4	3.4	3.6	-0.83
GO Biological Processes	GO:0009066	aspartate family amino acid metabolic process	-2.4	3.4	3.6	-0.83
GO Molecular Functions	GO:0030280	structural constituent of skin epidermis	-2.4	3.4	3.6	-0.83
GO Biological Processes	GO:0035637	multicellular organismal signaling	-2.4	2.2	3.2	-0.83
GO Molecular Functions	GO:0009678	pyrophosphate hydrolysis-driven proton transmembrane transporter activity	-2.4	3.9	3.7	-0.83
GO Biological Processes	GO:0002063	chondrocyte development	-2.4	3.9	3.7	-0.83
GO Cellular Components	GO:0031907	microbody lumen	-2.4	3.9	3.7	-0.83
GO Molecular Functions	GO:0015605	organophosphate ester transmembrane transporter activity	-2.4	3.9	3.7	-0.83
GO Cellular Components	GO:0005782	peroxisomal matrix	-2.4	3.9	3.7	-0.83
GO Cellular Components	GO:0031233	intrinsic component of external side of plasma membrane	-2.4	3.9	3.7	-0.83
GO Biological Processes	GO:0031032	actomyosin structure organization	-2.4	2.3	3.2	-0.83
GO Molecular Functions	GO:0016667	oxidoreductase activity, acting on a sulfur group of donors	-2.4	2.9	3.4	-0.83
GO Biological Processes	GO:0006626	protein targeting to mitochondrion	-2.4	2.9	3.4	-0.83
GO Molecular Functions	GO:0019829	ATPase-coupled cation transmembrane transporter activity	-2.4	2.9	3.4	-0.83
KEGG Pathway	mmu04612	Antigen processing and presentation	-2.4	2.4	3.3	-0.82
Reactome Gene Sets	R-MMU-199992	trans-Golgi Network Vesicle Budding	-2.4	2.7	3.3	-0.82
GO Biological Processes	GO:0009067	aspartate family amino acid biosynthetic process	-2.4	4.5	3.8	-0.82
KEGG Pathway	mmu00220	Arginine biosynthesis	-2.4	4.5	3.8	-0.82
GO Biological Processes	GO:0009083	branched-chain amino acid catabolic process	-2.4	4.5	3.8	-0.82
GO Biological Processes	GO:0006071	glycerol metabolic process	-2.4	4.5	3.8	-0.82
GO Biological Processes	GO:0061620	glycolytic process through glucose-6-phosphate	-2.4	4.5	3.8	-0.82
GO Biological Processes	GO:0032400	melanosome localization	-2.4	4.5	3.8	-0.82
KEGG Pathway	mmu01210	2-Oxocarboxylic acid metabolism	-2.4	4.5	3.8	-0.82
GO Biological Processes	GO:0031670	cellular response to nutrient	-2.4	4.5	3.8	-0.82
GO Biological Processes	GO:0006613	cotranslational protein targeting to membrane	-2.4	4.5	3.8	-0.82
GO Biological Processes	GO:0009135	purine nucleoside diphosphate metabolic process	-2.4	2.8	3.4	-0.79
GO Biological Processes	GO:0001914	regulation of T cell mediated cytotoxicity	-2.4	2.8	3.4	-0.79
GO Biological Processes	GO:0009179	purine ribonucleoside diphosphate metabolic process	-2.4	2.8	3.4	-0.79
GO Biological Processes	GO:0070059	intrinsic apoptotic signaling pathway in response to endoplasmic reticulum stress	-2.4	3.4	3.5	-0.78
Reactome Gene Sets	R-MMU-70326	Glucose metabolism	-2.4	2.5	3.2	-0.78
GO Molecular Functions	GO:0016835	carbon-oxygen lyase activity	-2.4	2.5	3.2	-0.78
GO Cellular Components	GO:0030315	T-tubule	-2.4	2.6	3.3	-0.78
GO Biological Processes	GO:0072599	establishment of protein localization to endoplasmic reticulum	-2.4	3	3.4	-0.78
GO Biological Processes	GO:0035272	exocrine system development	-2.4	3	3.4	-0.78
GO Cellular Components	GO:0009295	nucleoid	-2.4	3	3.4	-0.78
GO Cellular Components	GO:0042645	mitochondrial nucleoid	-2.4	3	3.4	-0.78
GO Biological Processes	GO:0033273	response to vitamin	-2.4	3.8	3.6	-0.78
KEGG Pathway	mmu00062	Fatty acid elongation	-2.4	3.8	3.6	-0.78
GO Biological Processes	GO:1901679	nucleotide transmembrane transport	-2.4	5.6	4	-0.78
GO Biological Processes	GO:0048742	regulation of skeletal muscle fiber development	-2.4	5.6	4	-0.78
GO Biological Processes	GO:1901142	insulin metabolic process	-2.4	5.6	4	-0.78
Reactome Gene Sets	R-MMU-2022857	Keratan sulfate degradation	-2.4	5.6	4	-0.78
GO Molecular Functions	GO:0005542	folic acid binding	-2.4	5.6	4	-0.78
GO Cellular Components	GO:0045263	proton-transporting ATP synthase complex, coupling factor F(o)	-2.4	5.6	4	-0.78
GO Cellular Components	GO:0005882	intermediate filament	-2.4	2.1	3.1	-0.77
GO Cellular Components	GO:0030667	secretory granule membrane	-2.3	2.4	3.2	-0.77
GO Biological Processes	GO:0002639	positive regulation of immunoglobulin production	-2.3	2.8	3.3	-0.75
GO Biological Processes	GO:0045071	negative regulation of viral genome replication	-2.3	2.8	3.3	-0.75
GO Molecular Functions	GO:0016860	intramolecular oxidoreductase activity	-2.3	2.8	3.3	-0.75
GO Biological Processes	GO:0051149	positive regulation of muscle cell differentiation	-2.3	2.5	3.2	-0.75
GO Biological Processes	GO:0030433	ubiquitin-dependent ERAD pathway	-2.3	2.5	3.2	-0.75
GO Cellular Components	GO:0005923	bicellular tight junction	-2.3	2.1	3.1	-0.75
GO Biological Processes	GO:0009185	ribonucleoside diphosphate metabolic process	-2.3	2.6	3.2	-0.74
Reactome Gene Sets	R-MMU-5628897	TP53 Regulates Metabolic Genes	-2.3	2.6	3.2	-0.74
GO Molecular Functions	GO:0045182	translation regulator activity	-2.3	2	3	-0.74
GO Biological Processes	GO:0071616	acyl-CoA biosynthetic process	-2.3	4.3	3.7	-0.74
KEGG Pathway	mmu00770	Pantothenate and CoA biosynthesis	-2.3	4.3	3.7	-0.74
GO Biological Processes	GO:0035384	thioester biosynthetic process	-2.3	4.3	3.7	-0.74
GO Biological Processes	GO:0051875	pigment granule localization	-2.3	4.3	3.7	-0.74
GO Biological Processes	GO:0015868	purine ribonucleotide transport	-2.3	4.3	3.7	-0.74
GO Molecular Functions	GO:0043531	ADP binding	-2.3	3.3	3.4	-0.74
GO Molecular Functions	GO:0051539	4 iron, 4 sulfur cluster binding	-2.3	3.3	3.4	-0.74
GO Biological Processes	GO:0046655	folic acid metabolic process	-2.3	7.8	4.3	-0.74
GO Biological Processes	GO:0006573	valine metabolic process	-2.3	7.8	4.3	-0.74
GO Molecular Functions	GO:0031433	telethonin binding	-2.3	7.8	4.3	-0.74
GO Molecular Functions	GO:0034235	GPI anchor binding	-2.3	7.8	4.3	-0.74
GO Molecular Functions	GO:0003985	acetyl-CoA C-acetyltransferase activity	-2.3	7.8	4.3	-0.74
GO Cellular Components	GO:0005967	mitochondrial pyruvate dehydrogenase complex	-2.3	7.8	4.3	-0.74
CORUM	CORUM:384	Caveolar macromolecular signaling complex	-2.3	7.8	4.3	-0.74
GO Biological Processes	GO:0033634	positive regulation of cell-cell adhesion mediated by integrin	-2.3	7.8	4.3	-0.74
GO Biological Processes	GO:0043558	regulation of translational initiation in response to stress	-2.3	7.8	4.3	-0.74
GO Biological Processes	GO:0016338	calcium-independent cell-cell adhesion via plasma membrane cell-adhesion molecules	-2.3	7.8	4.3	-0.74
GO Molecular Functions	GO:0004064	arylesterase activity	-2.3	7.8	4.3	-0.74
GO Biological Processes	GO:0044070	regulation of anion transport	-2.3	2.2	3.1	-0.74
GO Cellular Components	GO:0005902	microvillus	-2.3	2.3	3.1	-0.74
Reactome Gene Sets	R-MMU-199977	ER to Golgi Anterograde Transport	-2.3	2	3	-0.73
GO Biological Processes	GO:0007009	plasma membrane organization	-2.3	2	3	-0.73
GO Biological Processes	GO:0002711	positive regulation of T cell mediated immunity	-2.3	2.4	3.2	-0.73
GO Biological Processes	GO:1900076	regulation of cellular response to insulin stimulus	-2.3	2.4	3.2	-0.73
GO Biological Processes	GO:0007007	inner mitochondrial membrane organization	-2.3	3.6	3.5	-0.73
GO Molecular Functions	GO:0051393	alpha-actinin binding	-2.3	3.6	3.5	-0.73
GO Molecular Functions	GO:0015662	P-type ion transporter activity	-2.3	3.6	3.5	-0.73
GO Molecular Functions	GO:0140358	P-type transmembrane transporter activity	-2.3	3.6	3.5	-0.73
GO Biological Processes	GO:0042558	pteridine-containing compound metabolic process	-2.3	3.6	3.5	-0.73
KEGG Pathway	mmu00982	Drug metabolism - cytochrome P450	-2.3	2.6	3.2	-0.72
GO Molecular Functions	GO:0031072	heat shock protein binding	-2.3	2	3	-0.71
Reactome Gene Sets	R-MMU-9707564	Cytoprotection by HMOX1	-2.3	2.9	3.3	-0.7
Reactome Gene Sets	R-MMU-2565942	Regulation of PLK1 Activity at G2/M Transition	-2.2	2.4	3.1	-0.69
GO Molecular Functions	GO:0042805	actinin binding	-2.2	3.2	3.3	-0.69
KEGG Pathway	mmu00260	Glycine, serine and threonine metabolism	-2.2	3.2	3.3	-0.69
GO Biological Processes	GO:0002832	negative regulation of response to biotic stimulus	-2.2	2.1	3	-0.69
GO Biological Processes	GO:0015867	ATP transport	-2.2	5.2	3.8	-0.69
GO Biological Processes	GO:0046459	short-chain fatty acid metabolic process	-2.2	5.2	3.8	-0.69
GO Molecular Functions	GO:0031748	D1 dopamine receptor binding	-2.2	5.2	3.8	-0.69
GO Biological Processes	GO:0070972	protein localization to endoplasmic reticulum	-2.2	2.5	3.1	-0.69
GO Biological Processes	GO:0019226	transmission of nerve impulse	-2.2	2.5	3.1	-0.69
GO Biological Processes	GO:0022600	digestive system process	-2.2	2.5	3.1	-0.69
GO Biological Processes	GO:0120193	tight junction organization	-2.2	2.5	3.1	-0.69
Reactome Gene Sets	R-MMU-5621481	C-type lectin receptors (CLRs)	-2.2	2.2	3	-0.69
GO Biological Processes	GO:0032479	regulation of type I interferon production	-2.2	2.2	3	-0.69
GO Molecular Functions	GO:0042626	ATPase-coupled transmembrane transporter activity	-2.2	2.2	3	-0.69
GO Biological Processes	GO:0003015	heart process	-2.2	2.2	3	-0.69
GO Biological Processes	GO:0034143	regulation of toll-like receptor 4 signaling pathway	-2.2	4.1	3.5	-0.68
GO Biological Processes	GO:0050849	negative regulation of calcium-mediated signaling	-2.2	4.1	3.5	-0.68
GO Biological Processes	GO:0032941	secretion by tissue	-2.2	4.1	3.5	-0.68
GO Biological Processes	GO:0008090	retrograde axonal transport	-2.2	4.1	3.5	-0.68
GO Molecular Functions	GO:0140103	catalytic activity, acting on a glycoprotein	-2.2	4.1	3.5	-0.68
GO Biological Processes	GO:0061615	glycolytic process through fructose-6-phosphate	-2.2	4.1	3.5	-0.68
GO Biological Processes	GO:0060307	regulation of ventricular cardiac muscle cell membrane repolarization	-2.2	4.1	3.5	-0.68
GO Biological Processes	GO:0015865	purine nucleotide transport	-2.2	4.1	3.5	-0.68
GO Biological Processes	GO:0035634	response to stilbenoid	-2.2	4.1	3.5	-0.68
GO Biological Processes	GO:0072079	nephron tubule formation	-2.2	4.1	3.5	-0.68
GO Biological Processes	GO:0034030	ribonucleoside bisphosphate biosynthetic process	-2.2	3.5	3.4	-0.68
GO Biological Processes	GO:0034033	purine nucleoside bisphosphate biosynthetic process	-2.2	3.5	3.4	-0.68
GO Biological Processes	GO:1903579	negative regulation of ATP metabolic process	-2.2	3.5	3.4	-0.68
GO Biological Processes	GO:0071763	nuclear membrane organization	-2.2	3.5	3.4	-0.68
GO Molecular Functions	GO:0016289	CoA hydrolase activity	-2.2	3.5	3.4	-0.68
WikiPathways	WP730	Glutathione and one-carbon metabolism	-2.2	3.5	3.4	-0.68
GO Biological Processes	GO:0033866	nucleoside bisphosphate biosynthetic process	-2.2	3.5	3.4	-0.68
GO Biological Processes	GO:0015721	bile acid and bile salt transport	-2.2	3.5	3.4	-0.68
GO Molecular Functions	GO:0004364	glutathione transferase activity	-2.2	3.5	3.4	-0.68
GO Biological Processes	GO:0051205	protein insertion into membrane	-2.2	2.9	3.2	-0.66
GO Biological Processes	GO:0036503	ERAD pathway	-2.2	2.3	3	-0.66
GO Biological Processes	GO:0007422	peripheral nervous system development	-2.2	2.5	3.1	-0.66
GO Biological Processes	GO:0051154	negative regulation of striated muscle cell differentiation	-2.2	3.1	3.3	-0.65
GO Biological Processes	GO:0010613	positive regulation of cardiac muscle hypertrophy	-2.2	3.1	3.3	-0.65
KEGG Pathway	mmu00561	Glycerolipid metabolism	-2.2	2.6	3.1	-0.65
GO Biological Processes	GO:0046850	regulation of bone remodeling	-2.2	2.6	3.1	-0.65
GO Biological Processes	GO:0016052	carbohydrate catabolic process	-2.2	2.4	3	-0.64
GO Biological Processes	GO:0034103	regulation of tissue remodeling	-2.2	2.4	3	-0.64
Reactome Gene Sets	R-MMU-6807070	PTEN Regulation	-2.2	2.2	3	-0.64
GO Cellular Components	GO:0099061	integral component of postsynaptic density membrane	-2.1	2.5	3	-0.62
Reactome Gene Sets	R-MMU-432722	Golgi Associated Vesicle Biogenesis	-2.1	2.8	3.1	-0.62
GO Biological Processes	GO:0045124	regulation of bone resorption	-2.1	2.8	3.1	-0.62
GO Biological Processes	GO:0061050	regulation of cell growth involved in cardiac muscle cell development	-2.1	3.4	3.3	-0.62
WikiPathways	WP4348	Eicosanoid metabolism via lipoxygenases (LOX)	-2.1	3.4	3.3	-0.62
Reactome Gene Sets	R-MMU-390522	Striated Muscle Contraction	-2.1	3.4	3.3	-0.62
GO Biological Processes	GO:0032292	peripheral nervous system axon ensheathment	-2.1	3.4	3.3	-0.62
GO Biological Processes	GO:0022011	myelination in peripheral nervous system	-2.1	3.4	3.3	-0.62
GO Biological Processes	GO:0009065	glutamine family amino acid catabolic process	-2.1	4	3.4	-0.61
GO Molecular Functions	GO:0015215	nucleotide transmembrane transporter activity	-2.1	4	3.4	-0.61
GO Molecular Functions	GO:0016209	antioxidant activity	-2.1	2.3	3	-0.61
Reactome Gene Sets	R-MMU-174143	APC/C-mediated degradation of cell cycle proteins	-2.1	2.3	3	-0.61
Reactome Gene Sets	R-MMU-4086400	PCP/CE pathway	-2.1	2.3	3	-0.61
Reactome Gene Sets	R-MMU-453276	Regulation of mitotic cell cycle	-2.1	2.3	3	-0.61
Reactome Gene Sets	R-MMU-983170	Antigen Presentation: Folding, assembly and peptide loading of class I MHC	-2.1	3	3.2	-0.61
GO Biological Processes	GO:0042632	cholesterol homeostasis	-2.1	2.2	2.9	-0.61
GO Molecular Functions	GO:0016453	C-acetyltransferase activity	-2.1	6.8	4	-0.61
GO Cellular Components	GO:0072669	tRNA-splicing ligase complex	-2.1	6.8	4	-0.61
GO Biological Processes	GO:0042760	very long-chain fatty acid catabolic process	-2.1	6.8	4	-0.61
GO Cellular Components	GO:0045254	pyruvate dehydrogenase complex	-2.1	6.8	4	-0.61
GO Molecular Functions	GO:0003997	acyl-CoA oxidase activity	-2.1	6.8	4	-0.61
GO Biological Processes	GO:0032534	regulation of microvillus assembly	-2.1	6.8	4	-0.61
CORUM	CORUM:385	Caveolar macromolecular signaling complex, using anti-Cav-3	-2.1	6.8	4	-0.61
GO Biological Processes	GO:0006108	malate metabolic process	-2.1	6.8	4	-0.61
GO Molecular Functions	GO:0035529	NADH pyrophosphatase activity	-2.1	6.8	4	-0.61
GO Biological Processes	GO:0061684	chaperone-mediated autophagy	-2.1	6.8	4	-0.61
GO Biological Processes	GO:0120188	regulation of bile acid secretion	-2.1	6.8	4	-0.61
GO Biological Processes	GO:0014866	skeletal myofibril assembly	-2.1	6.8	4	-0.61
GO Biological Processes	GO:0006525	arginine metabolic process	-2.1	4.8	3.6	-0.61
GO Biological Processes	GO:0010832	negative regulation of myotube differentiation	-2.1	4.8	3.6	-0.61
GO Biological Processes	GO:0060700	regulation of ribonuclease activity	-2.1	4.8	3.6	-0.61
GO Biological Processes	GO:0006085	acetyl-CoA biosynthetic process	-2.1	4.8	3.6	-0.61
GO Biological Processes	GO:0032530	regulation of microvillus organization	-2.1	4.8	3.6	-0.61
GO Biological Processes	GO:0010737	protein kinase A signaling	-2.1	4.8	3.6	-0.61
GO Biological Processes	GO:0060048	cardiac muscle contraction	-2.1	2.4	3	-0.6
GO Biological Processes	GO:0030104	water homeostasis	-2.1	2.4	3	-0.6
KEGG Pathway	mmu00310	Lysine degradation	-2.1	2.6	3	-0.59
GO Cellular Components	GO:0098839	postsynaptic density membrane	-2.1	2.2	2.9	-0.59
GO Biological Processes	GO:0055092	sterol homeostasis	-2.1	2.2	2.9	-0.59
GO Biological Processes	GO:1905954	positive regulation of lipid localization	-2.1	2.1	2.8	-0.58
GO Biological Processes	GO:0055094	response to lipoprotein particle	-2.1	3.3	3.2	-0.57
Reactome Gene Sets	R-MMU-1638074	Keratan sulfate/keratin metabolism	-2.1	3.3	3.2	-0.57
GO Molecular Functions	GO:0016628	oxidoreductase activity, acting on the CH-CH group of donors, NAD or NADP as acceptor	-2.1	3.3	3.2	-0.57
GO Biological Processes	GO:0051881	regulation of mitochondrial membrane potential	-2.1	2.3	2.9	-0.55
GO Biological Processes	GO:0009081	branched-chain amino acid metabolic process	-2.1	3.8	3.3	-0.55
GO Cellular Components	GO:0031307	integral component of mitochondrial outer membrane	-2.1	3.8	3.3	-0.55
GO Biological Processes	GO:0006536	glutamate metabolic process	-2.1	3.8	3.3	-0.55
GO Biological Processes	GO:2000345	regulation of hepatocyte proliferation	-2.1	3.8	3.3	-0.55
GO Biological Processes	GO:0048643	positive regulation of skeletal muscle tissue development	-2.1	3.8	3.3	-0.55
GO Biological Processes	GO:0002702	positive regulation of production of molecular mediator of immune response	-2.1	2	2.8	-0.55
GO Biological Processes	GO:0046031	ADP metabolic process	-2	2.7	3	-0.55
Reactome Gene Sets	R-MMU-180024	DARPP-32 events	-2	4.5	3.4	-0.52
GO Molecular Functions	GO:0070403	NAD+ binding	-2	4.5	3.4	-0.52
GO Biological Processes	GO:0019896	axonal transport of mitochondrion	-2	4.5	3.4	-0.52
Reactome Gene Sets	R-MMU-204174	Regulation of pyruvate dehydrogenase (PDH) complex	-2	4.5	3.4	-0.52
GO Molecular Functions	GO:0043024	ribosomal small subunit binding	-2	4.5	3.4	-0.52
GO Biological Processes	GO:0070857	regulation of bile acid biosynthetic process	-2	4.5	3.4	-0.52
GO Biological Processes	GO:0032402	melanosome transport	-2	4.5	3.4	-0.52
GO Biological Processes	GO:0014733	regulation of skeletal muscle adaptation	-2	4.5	3.4	-0.52
GO Biological Processes	GO:0006544	glycine metabolic process	-2	4.5	3.4	-0.52
GO Biological Processes	GO:0072350	tricarboxylic acid metabolic process	-2	4.5	3.4	-0.52
GO Cellular Components	GO:0042101	T cell receptor complex	-2	4.5	3.4	-0.52
GO Biological Processes	GO:0044794	positive regulation by host of viral process	-2	4.5	3.4	-0.52
GO Biological Processes	GO:0045922	negative regulation of fatty acid metabolic process	-2	3.2	3.1	-0.52
KEGG Pathway	mmu00500	Starch and sucrose metabolism	-2	3.2	3.1	-0.52
GO Biological Processes	GO:0034340	response to type I interferon	-2	3.2	3.1	-0.52
GO Biological Processes	GO:0045933	positive regulation of muscle contraction	-2	2.6	2.9	-0.51
Reactome Gene Sets	R-MMU-202403	TCR signaling	-2	2.1	2.8	-0.5
Reactome Gene Sets	R-MMU-69052	Switching of origins to a post-replicative state	-2	2.2	2.8	-0.5
Reactome Gene Sets	R-MMU-8963743	Digestion and absorption	-2	3.6	3.2	-0.49
GO Biological Processes	GO:0036315	cellular response to sterol	-2	3.6	3.2	-0.49
GO Cellular Components	GO:0031306	intrinsic component of mitochondrial outer membrane	-2	3.6	3.2	-0.49
GO Molecular Functions	GO:0016863	intramolecular oxidoreductase activity, transposing C=C bonds	-2	3.6	3.2	-0.49
GO Biological Processes	GO:1901028	regulation of mitochondrial outer membrane permeabilization involved in apoptotic signaling pathway	-2	3.6	3.2	-0.49
GO Cellular Components	GO:0042588	zymogen granule	-2	3.6	3.2	-0.49
GO Biological Processes	GO:0002082	regulation of oxidative phosphorylation	-2	3.6	3.2	-0.49
GO Biological Processes	GO:0032648	regulation of interferon-beta production	-2	2.4	2.9	-0.48
GO Biological Processes	GO:0006040	amino sugar metabolic process	-2	2.8	3	-0.48
GO Biological Processes	GO:0060428	lung epithelium development	-2	2.8	3	-0.48
GO Biological Processes	GO:0070884	regulation of calcineurin-NFAT signaling cascade	-2	2.8	3	-0.48
GO Biological Processes	GO:0072048	renal system pattern specification	-2	6.1	3.7	-0.48
Reactome Gene Sets	R-MMU-77286	mitochondrial fatty acid beta-oxidation of saturated fatty acids	-2	6.1	3.7	-0.48
GO Biological Processes	GO:0016559	peroxisome fission	-2	6.1	3.7	-0.48
GO Biological Processes	GO:0048170	positive regulation of long-term neuronal synaptic plasticity	-2	6.1	3.7	-0.48
GO Biological Processes	GO:0032964	collagen biosynthetic process	-2	6.1	3.7	-0.48
GO Biological Processes	GO:0006032	chitin catabolic process	-2	6.1	3.7	-0.48
GO Biological Processes	GO:0061004	pattern specification involved in kidney development	-2	6.1	3.7	-0.48
GO Biological Processes	GO:0044857	plasma membrane raft organization	-2	6.1	3.7	-0.48
GO Biological Processes	GO:0002732	positive regulation of dendritic cell cytokine production	-2	6.1	3.7	-0.48
GO Biological Processes	GO:0006030	chitin metabolic process	-2	6.1	3.7	-0.48
GO Biological Processes	GO:0003433	chondrocyte development involved in endochondral bone morphogenesis	-2	6.1	3.7	-0.48
GO Biological Processes	GO:0043569	negative regulation of insulin-like growth factor receptor signaling pathway	-2	6.1	3.7	-0.48
Reactome Gene Sets	R-MMU-69206	G1/S Transition	-2	2.1	2.7	-0.48
Reactome Gene Sets	R-MMU-2022090	Assembly of collagen fibrils and other multimeric structures	-2	2.6	2.9	-0.48
GO Biological Processes	GO:0033059	cellular pigmentation	-2	2.6	2.9	-0.48
GO Molecular Functions	GO:0019003	GDP binding	-2	2.3	2.8	-0.48
GO Biological Processes	GO:0007586	digestion	-2	2.2	2.8	-0.48
GO Biological Processes	GO:0042278	purine nucleoside metabolic process	-1.9	3.1	3	-0.47
GO Biological Processes	GO:0006739	NADP metabolic process	-1.9	3.1	3	-0.47
GO Molecular Functions	GO:0001530	lipopolysaccharide binding	-1.9	3.1	3	-0.47
GO Biological Processes	GO:0014044	Schwann cell development	-1.9	3.1	3	-0.47
Reactome Gene Sets	R-MMU-156580	Phase II - Conjugation of compounds	-1.9	2.2	2.7	-0.44
GO Cellular Components	GO:0099146	intrinsic component of postsynaptic density membrane	-1.9	2.3	2.8	-0.44
GO Biological Processes	GO:0002070	epithelial cell maturation	-1.9	4.3	3.3	-0.44
GO Molecular Functions	GO:0016646	oxidoreductase activity, acting on the CH-NH group of donors, NAD or NADP as acceptor	-1.9	4.3	3.3	-0.44
GO Biological Processes	GO:0045820	negative regulation of glycolytic process	-1.9	4.3	3.3	-0.44
GO Biological Processes	GO:0051904	pigment granule transport	-1.9	4.3	3.3	-0.44
GO Molecular Functions	GO:0004029	aldehyde dehydrogenase (NAD+) activity	-1.9	4.3	3.3	-0.44
GO Biological Processes	GO:0032401	establishment of melanosome localization	-1.9	4.3	3.3	-0.44
GO Biological Processes	GO:0106056	regulation of calcineurin-mediated signaling	-1.9	2.8	2.9	-0.44
Reactome Gene Sets	R-MMU-1236977	Endosomal/Vacuolar pathway	-1.9	3.5	3.1	-0.44
GO Biological Processes	GO:0045780	positive regulation of bone resorption	-1.9	3.5	3.1	-0.44
GO Molecular Functions	GO:0046979	TAP2 binding	-1.9	3.5	3.1	-0.44
WikiPathways	WP3855	Dysregulated miRNA targeting in insulin/PI3K-AKT signaling	-1.9	3.5	3.1	-0.44
GO Biological Processes	GO:0042133	neurotransmitter metabolic process	-1.9	3.5	3.1	-0.44
GO Biological Processes	GO:0099623	regulation of cardiac muscle cell membrane repolarization	-1.9	3.5	3.1	-0.44
GO Cellular Components	GO:0031970	organelle envelope lumen	-1.9	2.1	2.7	-0.43
Reactome Gene Sets	R-MMU-9646399	Aggrephagy	-1.9	3	2.9	-0.42
GO Biological Processes	GO:0071402	cellular response to lipoprotein particle stimulus	-1.9	3	2.9	-0.42
GO Biological Processes	GO:0042398	cellular modified amino acid biosynthetic process	-1.9	3	2.9	-0.42
GO Biological Processes	GO:0051647	nucleus localization	-1.9	3	2.9	-0.42
KEGG Pathway	mmu05230	Central carbon metabolism in cancer	-1.9	2.4	2.8	-0.42
GO Biological Processes	GO:0120192	tight junction assembly	-1.9	2.4	2.8	-0.42
GO Biological Processes	GO:0050709	negative regulation of protein secretion	-1.9	2.2	2.7	-0.42
GO Biological Processes	GO:0006694	steroid biosynthetic process	-1.9	2.1	2.6	-0.4
GO Cellular Components	GO:0060170	ciliary membrane	-1.9	2.5	2.8	-0.4
GO Biological Processes	GO:0010559	regulation of glycoprotein biosynthetic process	-1.9	2.7	2.8	-0.4
GO Biological Processes	GO:0035774	positive regulation of insulin secretion involved in cellular response to glucose stimulus	-1.9	2.7	2.8	-0.4
Reactome Gene Sets	R-MMU-5173105	O-linked glycosylation	-1.9	2.1	2.6	-0.39
KEGG Pathway	mmu05414	Dilated cardiomyopathy	-1.9	2.1	2.6	-0.39
KEGG Pathway	mmu04940	Type I diabetes mellitus	-1.8	2.3	2.7	-0.39
Reactome Gene Sets	R-MMU-6809371	Formation of the cornified envelope	-1.8	2.2	2.7	-0.39
Reactome Gene Sets	R-MMU-9748784	Drug ADME	-1.8	2.2	2.7	-0.39
KEGG Pathway	mmu05146	Amoebiasis	-1.8	2	2.6	-0.38
GO Biological Processes	GO:0032069	regulation of nuclease activity	-1.8	3.4	3	-0.38
GO Biological Processes	GO:1901071	glucosamine-containing compound metabolic process	-1.8	3.4	3	-0.38
GO Biological Processes	GO:0006862	nucleotide transport	-1.8	3.4	3	-0.38
GO Molecular Functions	GO:0046977	TAP binding	-1.8	3.4	3	-0.38
GO Molecular Functions	GO:0046978	TAP1 binding	-1.8	3.4	3	-0.38
GO Biological Processes	GO:0061384	heart trabecula morphogenesis	-1.8	2.9	2.9	-0.38
GO Biological Processes	GO:1900103	positive regulation of endoplasmic reticulum unfolded protein response	-1.8	5.5	3.4	-0.38
GO Molecular Functions	GO:0001094	TFIID-class transcription factor complex binding	-1.8	5.5	3.4	-0.38
GO Biological Processes	GO:0002840	regulation of T cell mediated immune response to tumor cell	-1.8	5.5	3.4	-0.38
Reactome Gene Sets	R-MMU-189085	Digestion of dietary carbohydrate	-1.8	5.5	3.4	-0.38
GO Biological Processes	GO:0006560	proline metabolic process	-1.8	5.5	3.4	-0.38
GO Molecular Functions	GO:0043878	glyceraldehyde-3-phosphate dehydrogenase (NAD+) (non-phosphorylating) activity	-1.8	5.5	3.4	-0.38
GO Biological Processes	GO:0009157	deoxyribonucleoside monophosphate biosynthetic process	-1.8	5.5	3.4	-0.38
CORUM	CORUM:413	(ER)-localized multiprotein complex, Ig heavy chains associated	-1.8	5.5	3.4	-0.38
GO Biological Processes	GO:0006388	tRNA splicing, via endonucleolytic cleavage and ligation	-1.8	5.5	3.4	-0.38
GO Molecular Functions	GO:0099528	G protein-coupled neurotransmitter receptor activity	-1.8	5.5	3.4	-0.38
GO Biological Processes	GO:0033539	fatty acid beta-oxidation using acyl-CoA dehydrogenase	-1.8	5.5	3.4	-0.38
GO Biological Processes	GO:0072070	loop of Henle development	-1.8	5.5	3.4	-0.38
GO Biological Processes	GO:0060433	bronchus development	-1.8	5.5	3.4	-0.38
GO Biological Processes	GO:0006616	SRP-dependent cotranslational protein targeting to membrane, translocation	-1.8	5.5	3.4	-0.38
GO Biological Processes	GO:0097067	cellular response to thyroid hormone stimulus	-1.8	5.5	3.4	-0.38
Reactome Gene Sets	R-MMU-70635	Urea cycle	-1.8	5.5	3.4	-0.38
GO Biological Processes	GO:0032933	SREBP signaling pathway	-1.8	5.5	3.4	-0.38
GO Biological Processes	GO:0043278	response to morphine	-1.8	4	3.1	-0.38
GO Biological Processes	GO:0015701	bicarbonate transport	-1.8	4	3.1	-0.38
GO Biological Processes	GO:0008053	mitochondrial fusion	-1.8	4	3.1	-0.38
GO Biological Processes	GO:0051905	establishment of pigment granule localization	-1.8	4	3.1	-0.38
GO Biological Processes	GO:0043217	myelin maintenance	-1.8	4	3.1	-0.38
GO Molecular Functions	GO:0016290	palmitoyl-CoA hydrolase activity	-1.8	4	3.1	-0.38
GO Molecular Functions	GO:0043295	glutathione binding	-1.8	4	3.1	-0.38
GO Biological Processes	GO:0033628	regulation of cell adhesion mediated by integrin	-1.8	2.7	2.8	-0.37
GO Molecular Functions	GO:0015932	nucleobase-containing compound transmembrane transporter activity	-1.8	2.7	2.8	-0.37
GO Biological Processes	GO:0030193	regulation of blood coagulation	-1.8	2.3	2.7	-0.37
GO Molecular Functions	GO:0090079	translation regulator activity, nucleic acid binding	-1.8	2	2.6	-0.37
GO Biological Processes	GO:0060993	kidney morphogenesis	-1.8	2.1	2.6	-0.35
GO Biological Processes	GO:0015718	monocarboxylic acid transport	-1.8	2.1	2.6	-0.35
Reactome Gene Sets	R-MMU-2980736	Peptide hormone metabolism	-1.8	2.4	2.7	-0.34
GO Biological Processes	GO:0046902	regulation of mitochondrial membrane permeability	-1.8	2.4	2.7	-0.34
GO Biological Processes	GO:0042102	positive regulation of T cell proliferation	-1.8	2	2.5	-0.34
GO Cellular Components	GO:0031672	A band	-1.8	2.9	2.8	-0.34
GO Biological Processes	GO:0010664	negative regulation of striated muscle cell apoptotic process	-1.8	2.9	2.8	-0.34
Reactome Gene Sets	R-MMU-3000171	Non-integrin membrane-ECM interactions	-1.8	2.9	2.8	-0.34
GO Molecular Functions	GO:0035591	signaling adaptor activity	-1.8	2.3	2.6	-0.34
GO Biological Processes	GO:0061035	regulation of cartilage development	-1.8	2.3	2.6	-0.34
GO Biological Processes	GO:0043297	apical junction assembly	-1.8	2.3	2.6	-0.34
WikiPathways	WP307	Translation factors	-1.8	2.6	2.7	-0.33
GO Biological Processes	GO:0071637	regulation of monocyte chemotactic protein-1 production	-1.8	3.2	2.9	-0.33
GO Biological Processes	GO:0046128	purine ribonucleoside metabolic process	-1.8	3.2	2.9	-0.33
GO Cellular Components	GO:0031985	Golgi cisterna	-1.7	2.4	2.6	-0.31
GO Biological Processes	GO:0044091	membrane biogenesis	-1.7	2.4	2.6	-0.31
GO Molecular Functions	GO:0070003	threonine-type peptidase activity	-1.7	3.8	3	-0.31
GO Cellular Components	GO:0031430	M band	-1.7	3.8	3	-0.31
KEGG Pathway	mmu00670	One carbon pool by folate	-1.7	3.8	3	-0.31
GO Molecular Functions	GO:0031492	nucleosomal DNA binding	-1.7	3.8	3	-0.31
GO Biological Processes	GO:0060009	Sertoli cell development	-1.7	3.8	3	-0.31
KEGG Pathway	mmu00061	Fatty acid biosynthesis	-1.7	3.8	3	-0.31
GO Molecular Functions	GO:1900750	oligopeptide binding	-1.7	3.8	3	-0.31
GO Molecular Functions	GO:0004030	aldehyde dehydrogenase [NAD(P)+] activity	-1.7	3.8	3	-0.31
GO Biological Processes	GO:0006541	glutamine metabolic process	-1.7	3.8	3	-0.31
GO Biological Processes	GO:0014072	response to isoquinoline alkaloid	-1.7	3.8	3	-0.31
GO Cellular Components	GO:0032585	multivesicular body membrane	-1.7	3.8	3	-0.31
GO Biological Processes	GO:1900046	regulation of hemostasis	-1.7	2.2	2.6	-0.31
GO Biological Processes	GO:0090559	regulation of membrane permeability	-1.7	2	2.5	-0.3
KEGG Pathway	mmu00250	Alanine, aspartate and glutamate metabolism	-1.7	2.8	2.7	-0.3
GO Biological Processes	GO:0046329	negative regulation of JNK cascade	-1.7	2.8	2.7	-0.3
GO Biological Processes	GO:1903018	regulation of glycoprotein metabolic process	-1.7	2.5	2.6	-0.3
KEGG Pathway	mmu04911	Insulin secretion	-1.7	2.1	2.5	-0.29
GO Molecular Functions	GO:0004771	sterol esterase activity	-1.7	5	3.2	-0.29
GO Molecular Functions	GO:0016813	hydrolase activity, acting on carbon-nitrogen (but not peptide) bonds, in linear amidines	-1.7	5	3.2	-0.29
GO Molecular Functions	GO:0016634	oxidoreductase activity, acting on the CH-CH group of donors, oxygen as acceptor	-1.7	5	3.2	-0.29
GO Molecular Functions	GO:1901612	cardiolipin binding	-1.7	5	3.2	-0.29
GO Molecular Functions	GO:0008061	chitin binding	-1.7	5	3.2	-0.29
Reactome Gene Sets	R-MMU-390247	Beta-oxidation of very long chain fatty acids	-1.7	5	3.2	-0.29
GO Biological Processes	GO:0048149	behavioral response to ethanol	-1.7	5	3.2	-0.29
GO Biological Processes	GO:0009415	response to water	-1.7	5	3.2	-0.29
GO Biological Processes	GO:0006957	complement activation, alternative pathway	-1.7	5	3.2	-0.29
GO Biological Processes	GO:1903332	regulation of protein folding	-1.7	5	3.2	-0.29
GO Biological Processes	GO:0032606	type I interferon production	-1.7	5	3.2	-0.29
GO Biological Processes	GO:0000394	RNA splicing, via endonucleolytic cleavage and ligation	-1.7	5	3.2	-0.29
GO Biological Processes	GO:0006750	glutathione biosynthetic process	-1.7	5	3.2	-0.29
GO Biological Processes	GO:0009221	pyrimidine deoxyribonucleotide biosynthetic process	-1.7	5	3.2	-0.29
GO Biological Processes	GO:0071658	regulation of IP-10 production	-1.7	5	3.2	-0.29
GO Biological Processes	GO:0071501	cellular response to sterol depletion	-1.7	5	3.2	-0.29
GO Cellular Components	GO:0042824	MHC class I peptide loading complex	-1.7	5	3.2	-0.29
KEGG Pathway	mmu00920	Sulfur metabolism	-1.7	5	3.2	-0.29
Reactome Gene Sets	R-MMU-83936	Transport of nucleosides and free purine and pyrimidine bases across the plasma membrane	-1.7	5	3.2	-0.29
Reactome Gene Sets	R-MMU-1362409	Mitochondrial iron-sulfur cluster biogenesis	-1.7	5	3.2	-0.29
GO Molecular Functions	GO:0047617	acyl-CoA hydrolase activity	-1.7	3.1	2.8	-0.29
GO Biological Processes	GO:0002888	positive regulation of myeloid leukocyte mediated immunity	-1.7	3.1	2.8	-0.29
GO Biological Processes	GO:1901863	positive regulation of muscle tissue development	-1.7	3.1	2.8	-0.29
GO Biological Processes	GO:0043457	regulation of cellular respiration	-1.7	2.3	2.6	-0.29
GO Cellular Components	GO:0030175	filopodium	-1.7	2	2.5	-0.28
GO Biological Processes	GO:0051646	mitochondrion localization	-1.7	2.5	2.6	-0.27
GO Biological Processes	GO:0006695	cholesterol biosynthetic process	-1.7	2.7	2.6	-0.26
GO Biological Processes	GO:0001659	temperature homeostasis	-1.7	2.7	2.6	-0.26
GO Biological Processes	GO:0014037	Schwann cell differentiation	-1.7	2.7	2.6	-0.26
GO Biological Processes	GO:1902653	secondary alcohol biosynthetic process	-1.7	2.7	2.6	-0.26
GO Molecular Functions	GO:0051117	ATPase binding	-1.7	2	2.4	-0.26
GO Biological Processes	GO:0050818	regulation of coagulation	-1.7	2.2	2.5	-0.26
GO Biological Processes	GO:1905897	regulation of response to endoplasmic reticulum stress	-1.7	2.2	2.5	-0.26
GO Biological Processes	GO:0070830	bicellular tight junction assembly	-1.7	2.3	2.5	-0.26
GO Molecular Functions	GO:0016765	transferase activity, transferring alkyl or aryl (other than methyl) groups	-1.7	2.3	2.5	-0.26
GO Biological Processes	GO:0090278	negative regulation of peptide hormone secretion	-1.7	2.3	2.5	-0.26
Reactome Gene Sets	R-MMU-9663891	Selective autophagy	-1.7	2.3	2.5	-0.26
GO Biological Processes	GO:0003161	cardiac conduction system development	-1.7	3.6	2.8	-0.26
GO Cellular Components	GO:0005797	Golgi medial cisterna	-1.7	3.6	2.8	-0.26
GO Biological Processes	GO:0071397	cellular response to cholesterol	-1.7	3.6	2.8	-0.26
GO Biological Processes	GO:0098869	cellular oxidant detoxification	-1.7	3.6	2.8	-0.26
GO Molecular Functions	GO:0070628	proteasome binding	-1.7	3.6	2.8	-0.26
GO Biological Processes	GO:0000028	ribosomal small subunit assembly	-1.7	3.6	2.8	-0.26
GO Biological Processes	GO:0006620	post-translational protein targeting to endoplasmic reticulum membrane	-1.7	3.6	2.8	-0.26
GO Biological Processes	GO:0046653	tetrahydrofolate metabolic process	-1.7	3.6	2.8	-0.26
GO Molecular Functions	GO:0031489	myosin V binding	-1.7	3.6	2.8	-0.26
GO Biological Processes	GO:0044827	modulation by host of viral genome replication	-1.7	3.6	2.8	-0.26
GO Biological Processes	GO:0032042	mitochondrial DNA metabolic process	-1.7	3.6	2.8	-0.26
GO Biological Processes	GO:0061178	regulation of insulin secretion involved in cellular response to glucose stimulus	-1.6	2.1	2.4	-0.24
GO Biological Processes	GO:0032890	regulation of organic acid transport	-1.6	2.1	2.4	-0.24
GO Biological Processes	GO:0006612	protein targeting to membrane	-1.6	2.1	2.4	-0.24
GO Molecular Functions	GO:0043236	laminin binding	-1.6	3	2.7	-0.24
GO Biological Processes	GO:0032682	negative regulation of chemokine production	-1.6	3	2.7	-0.24
GO Biological Processes	GO:0019320	hexose catabolic process	-1.6	3	2.7	-0.24
GO Molecular Functions	GO:0051861	glycolipid binding	-1.6	3	2.7	-0.24
GO Biological Processes	GO:0072210	metanephric nephron development	-1.6	3	2.7	-0.24
GO Biological Processes	GO:0046676	negative regulation of insulin secretion	-1.6	2.4	2.5	-0.24
GO Biological Processes	GO:0051289	protein homotetramerization	-1.6	2.4	2.5	-0.24
GO Biological Processes	GO:0002062	chondrocyte differentiation	-1.6	2.2	2.4	-0.23
GO Molecular Functions	GO:0016875	ligase activity, forming carbon-oxygen bonds	-1.6	2.7	2.6	-0.23
GO Molecular Functions	GO:0046703	natural killer cell lectin-like receptor binding	-1.6	2.7	2.6	-0.23
GO Biological Processes	GO:0006418	tRNA aminoacylation for protein translation	-1.6	2.7	2.6	-0.23
GO Molecular Functions	GO:0004812	aminoacyl-tRNA ligase activity	-1.6	2.7	2.6	-0.23
GO Cellular Components	GO:0034709	methylosome	-1.6	4.5	3	-0.21
GO Molecular Functions	GO:0048407	platelet-derived growth factor binding	-1.6	4.5	3	-0.21
GO Biological Processes	GO:0090184	positive regulation of kidney development	-1.6	4.5	3	-0.21
Reactome Gene Sets	R-MMU-1475029	Reversible hydration of carbon dioxide	-1.6	4.5	3	-0.21
GO Biological Processes	GO:0071712	ER-associated misfolded protein catabolic process	-1.6	4.5	3	-0.21
GO Cellular Components	GO:0000276	mitochondrial proton-transporting ATP synthase complex, coupling factor F(o)	-1.6	4.5	3	-0.21
GO Biological Processes	GO:0009084	glutamine family amino acid biosynthetic process	-1.6	4.5	3	-0.21
GO Biological Processes	GO:0006047	UDP-N-acetylglucosamine metabolic process	-1.6	4.5	3	-0.21
GO Biological Processes	GO:1903960	negative regulation of anion transmembrane transport	-1.6	4.5	3	-0.21
Reactome Gene Sets	R-MMU-71064	Lysine catabolism	-1.6	4.5	3	-0.21
GO Cellular Components	GO:0005883	neurofilament	-1.6	4.5	3	-0.21
CORUM	CORUM:538	Cytochrome c oxidase, mitochondrial	-1.6	4.5	3	-0.21
GO Biological Processes	GO:0009068	aspartate family amino acid catabolic process	-1.6	4.5	3	-0.21
GO Biological Processes	GO:1901072	glucosamine-containing compound catabolic process	-1.6	4.5	3	-0.21
GO Molecular Functions	GO:0004312	fatty acid synthase activity	-1.6	4.5	3	-0.21
GO Biological Processes	GO:0006991	response to sterol depletion	-1.6	4.5	3	-0.21
GO Biological Processes	GO:0042135	neurotransmitter catabolic process	-1.6	4.5	3	-0.21
GO Biological Processes	GO:2001225	regulation of chloride transport	-1.6	4.5	3	-0.21
GO Biological Processes	GO:0002792	negative regulation of peptide secretion	-1.6	2.2	2.4	-0.2
GO Biological Processes	GO:0036314	response to sterol	-1.6	2.9	2.6	-0.2
GO Molecular Functions	GO:0051959	dynein light intermediate chain binding	-1.6	2.9	2.6	-0.2
GO Molecular Functions	GO:0008200	ion channel inhibitor activity	-1.6	2.9	2.6	-0.2
GO Biological Processes	GO:0003085	negative regulation of systemic arterial blood pressure	-1.6	2.9	2.6	-0.2
GO Biological Processes	GO:0010310	regulation of hydrogen peroxide metabolic process	-1.6	3.5	2.7	-0.2
GO Biological Processes	GO:0006308	DNA catabolic process	-1.6	3.5	2.7	-0.2
GO Cellular Components	GO:0005640	nuclear outer membrane	-1.6	3.5	2.7	-0.2
Reactome Gene Sets	R-MMU-8935690	Digestion	-1.6	3.5	2.7	-0.2
GO Biological Processes	GO:0051503	adenine nucleotide transport	-1.6	3.5	2.7	-0.2
GO Molecular Functions	GO:0015106	bicarbonate transmembrane transporter activity	-1.6	3.5	2.7	-0.2
GO Biological Processes	GO:0050848	regulation of calcium-mediated signaling	-1.6	2	2.3	-0.2
GO Biological Processes	GO:0045665	negative regulation of neuron differentiation	-1.6	2	2.3	-0.2
Reactome Gene Sets	R-MMU-1566948	Elastic fibre formation	-1.6	2.6	2.5	-0.19
GO Molecular Functions	GO:1901505	carbohydrate derivative transmembrane transporter activity	-1.6	2.4	2.4	-0.17
GO Biological Processes	GO:0065002	intracellular protein transmembrane transport	-1.6	2.4	2.4	-0.17
GO Biological Processes	GO:0071709	membrane assembly	-1.6	2.4	2.4	-0.17
GO Biological Processes	GO:0010883	regulation of lipid storage	-1.6	2.4	2.4	-0.17
GO Biological Processes	GO:0021545	cranial nerve development	-1.6	2.4	2.4	-0.17
GO Biological Processes	GO:0051148	negative regulation of muscle cell differentiation	-1.6	2.2	2.4	-0.17
KEGG Pathway	mmu00052	Galactose metabolism	-1.5	2.8	2.5	-0.16
GO Cellular Components	GO:0098688	parallel fiber to Purkinje cell synapse	-1.5	2.8	2.5	-0.16
GO Biological Processes	GO:0046365	monosaccharide catabolic process	-1.5	2.8	2.5	-0.16
GO Biological Processes	GO:1905898	positive regulation of response to endoplasmic reticulum stress	-1.5	2.8	2.5	-0.16
KEGG Pathway	mmu00514	Other types of O-glycan biosynthesis	-1.5	2.5	2.4	-0.16
GO Biological Processes	GO:1902116	negative regulation of organelle assembly	-1.5	2.5	2.4	-0.16
GO Biological Processes	GO:0042743	hydrogen peroxide metabolic process	-1.5	2.5	2.4	-0.16
GO Cellular Components	GO:0016328	lateral plasma membrane	-1.5	2.2	2.3	-0.15
KEGG Pathway	mmu00430	Taurine and hypotaurine metabolism	-1.5	3.3	2.6	-0.15
Reactome Gene Sets	R-MMU-9748787	Azathioprine ADME	-1.5	3.3	2.6	-0.15
GO Molecular Functions	GO:0031420	alkali metal ion binding	-1.5	3.3	2.6	-0.15
Reactome Gene Sets	R-MMU-112409	RAF-independent MAPK1/3 activation	-1.5	3.3	2.6	-0.15
GO Biological Processes	GO:0061081	positive regulation of myeloid leukocyte cytokine production involved in immune response	-1.5	3.3	2.6	-0.15
GO Biological Processes	GO:0010885	regulation of cholesterol storage	-1.5	3.3	2.6	-0.15
GO Biological Processes	GO:0071404	cellular response to low-density lipoprotein particle stimulus	-1.5	3.3	2.6	-0.15
Reactome Gene Sets	R-MMU-3371571	HSF1-dependent transactivation	-1.5	3.3	2.6	-0.15
GO Molecular Functions	GO:0016408	C-acyltransferase activity	-1.5	3.3	2.6	-0.15
GO Biological Processes	GO:2000347	positive regulation of hepatocyte proliferation	-1.5	4.2	2.8	-0.14
GO Molecular Functions	GO:0016018	cyclosporin A binding	-1.5	4.2	2.8	-0.14
GO Biological Processes	GO:1901841	regulation of high voltage-gated calcium channel activity	-1.5	4.2	2.8	-0.14
GO Biological Processes	GO:0071803	positive regulation of podosome assembly	-1.5	4.2	2.8	-0.14
Reactome Gene Sets	R-MMU-3371568	Attenuation phase	-1.5	4.2	2.8	-0.14
GO Biological Processes	GO:1903409	reactive oxygen species biosynthetic process	-1.5	4.2	2.8	-0.14
GO Biological Processes	GO:0019184	nonribosomal peptide biosynthetic process	-1.5	4.2	2.8	-0.14
GO Biological Processes	GO:0033240	positive regulation of cellular amine metabolic process	-1.5	4.2	2.8	-0.14
GO Biological Processes	GO:0033148	positive regulation of intracellular estrogen receptor signaling pathway	-1.5	4.2	2.8	-0.14
Reactome Gene Sets	R-MMU-8964539	Glutamate and glutamine metabolism	-1.5	4.2	2.8	-0.14
GO Biological Processes	GO:0042590	antigen processing and presentation of exogenous peptide antigen via MHC class I	-1.5	4.2	2.8	-0.14
GO Molecular Functions	GO:0004769	steroid delta-isomerase activity	-1.5	4.2	2.8	-0.14
GO Molecular Functions	GO:0080030	methyl indole-3-acetate esterase activity	-1.5	4.2	2.8	-0.14
GO Cellular Components	GO:0042622	photoreceptor outer segment membrane	-1.5	4.2	2.8	-0.14
GO Molecular Functions	GO:0000900	mRNA regulatory element binding translation repressor activity	-1.5	4.2	2.8	-0.14
GO Biological Processes	GO:0035999	tetrahydrofolate interconversion	-1.5	4.2	2.8	-0.14
GO Biological Processes	GO:0097066	response to thyroid hormone	-1.5	4.2	2.8	-0.14
GO Biological Processes	GO:0045063	T-helper 1 cell differentiation	-1.5	4.2	2.8	-0.14
GO Biological Processes	GO:0043039	tRNA aminoacylation	-1.5	2.5	2.4	-0.12
Reactome Gene Sets	R-MMU-3000178	ECM proteoglycans	-1.5	2.5	2.4	-0.12
Reactome Gene Sets	R-MMU-9013408	RHOG GTPase cycle	-1.5	2.1	2.3	-0.12
GO Biological Processes	GO:0051851	modulation by host of symbiont process	-1.5	2.1	2.3	-0.12
Reactome Gene Sets	R-MMU-111885	Opioid Signalling	-1.5	2.1	2.3	-0.12
GO Molecular Functions	GO:0016248	channel inhibitor activity	-1.5	2.8	2.4	-0.12
GO Cellular Components	GO:0005763	mitochondrial small ribosomal subunit	-1.5	2.8	2.4	-0.12
GO Molecular Functions	GO:0042608	T cell receptor binding	-1.5	2.8	2.4	-0.12
GO Biological Processes	GO:0098751	bone cell development	-1.5	2.8	2.4	-0.12
GO Biological Processes	GO:0045745	positive regulation of G protein-coupled receptor signaling pathway	-1.5	2.8	2.4	-0.12
GO Biological Processes	GO:0048641	regulation of skeletal muscle tissue development	-1.5	2.8	2.4	-0.12
GO Cellular Components	GO:0000314	organellar small ribosomal subunit	-1.5	2.8	2.4	-0.12
GO Molecular Functions	GO:0140677	molecular function activator activity	-1.5	2.8	2.4	-0.12
GO Biological Processes	GO:0033630	positive regulation of cell adhesion mediated by integrin	-1.5	3.2	2.5	-0.1
GO Biological Processes	GO:0060456	positive regulation of digestive system process	-1.5	3.2	2.5	-0.1
GO Cellular Components	GO:0033017	sarcoplasmic reticulum membrane	-1.5	3.2	2.5	-0.1
GO Cellular Components	GO:0031528	microvillus membrane	-1.5	3.2	2.5	-0.1
GO Biological Processes	GO:1900101	regulation of endoplasmic reticulum unfolded protein response	-1.5	3.2	2.5	-0.1
GO Cellular Components	GO:0031362	anchored component of external side of plasma membrane	-1.5	3.2	2.5	-0.1
GO Biological Processes	GO:0042219	cellular modified amino acid catabolic process	-1.5	3.2	2.5	-0.1
GO Molecular Functions	GO:0042625	ATPase-coupled ion transmembrane transporter activity	-1.5	3.2	2.5	-0.1
WikiPathways	WP386	Triacylglyceride synthesis	-1.5	3.2	2.5	-0.1
GO Biological Processes	GO:0047497	mitochondrion transport along microtubule	-1.5	3.2	2.5	-0.1
GO Biological Processes	GO:1900543	negative regulation of purine nucleotide metabolic process	-1.5	3.2	2.5	-0.1
GO Biological Processes	GO:0046716	muscle cell cellular homeostasis	-1.5	3.2	2.5	-0.1
GO Cellular Components	GO:0005865	striated muscle thin filament	-1.5	3.2	2.5	-0.1
GO Molecular Functions	GO:0044769	ATPase activity, coupled to transmembrane movement of ions, rotational mechanism	-1.5	3.2	2.5	-0.1
GO Molecular Functions	GO:0046961	proton-transporting ATPase activity, rotational mechanism	-1.5	3.2	2.5	-0.1
GO Biological Processes	GO:0034643	establishment of mitochondrion localization, microtubule-mediated	-1.5	3.2	2.5	-0.1
KEGG Pathway	mmu05031	Amphetamine addiction	-1.5	2.1	2.2	-0.099
GO Biological Processes	GO:0046640	regulation of alpha-beta T cell proliferation	-1.4	2.4	2.3	-0.094
GO Biological Processes	GO:0006692	prostanoid metabolic process	-1.4	2.4	2.3	-0.094
GO Cellular Components	GO:0030666	endocytic vesicle membrane	-1.4	2.4	2.3	-0.094
GO Biological Processes	GO:0043038	amino acid activation	-1.4	2.4	2.3	-0.094
GO Biological Processes	GO:0006693	prostaglandin metabolic process	-1.4	2.4	2.3	-0.094
GO Biological Processes	GO:1901861	regulation of muscle tissue development	-1.4	2.2	2.2	-0.092
Reactome Gene Sets	R-MMU-8873719	RAB geranylgeranylation	-1.4	2.2	2.2	-0.092
GO Molecular Functions	GO:0140296	general transcription initiation factor binding	-1.4	2.2	2.2	-0.092
GO Biological Processes	GO:0072527	pyrimidine-containing compound metabolic process	-1.4	2.2	2.2	-0.092
Reactome Gene Sets	R-MMU-2142753	Arachidonic acid metabolism	-1.4	2.2	2.2	-0.092
GO Biological Processes	GO:0009119	ribonucleoside metabolic process	-1.4	2.7	2.4	-0.084
GO Biological Processes	GO:0009112	nucleobase metabolic process	-1.4	2.7	2.4	-0.084
KEGG Pathway	mmu01040	Biosynthesis of unsaturated fatty acids	-1.4	2.7	2.4	-0.084
GO Cellular Components	GO:0008180	COP9 signalosome	-1.4	2.7	2.4	-0.084
GO Biological Processes	GO:0000038	very long-chain fatty acid metabolic process	-1.4	2.7	2.4	-0.084
GO Biological Processes	GO:0060306	regulation of membrane repolarization	-1.4	2.7	2.4	-0.084
Reactome Gene Sets	R-MMU-375165	NCAM signaling for neurite out-growth	-1.4	2.7	2.4	-0.084
GO Biological Processes	GO:0001960	negative regulation of cytokine-mediated signaling pathway	-1.4	2.1	2.2	-0.076
GO Biological Processes	GO:0032482	Rab protein signal transduction	-1.4	3.9	2.6	-0.076
GO Biological Processes	GO:0097428	protein maturation by iron-sulfur cluster transfer	-1.4	3.9	2.6	-0.076
GO Biological Processes	GO:0006206	pyrimidine nucleobase metabolic process	-1.4	3.9	2.6	-0.076
Reactome Gene Sets	R-MMU-8978934	Metabolism of cofactors	-1.4	3.9	2.6	-0.076
GO Molecular Functions	GO:0005005	transmembrane-ephrin receptor activity	-1.4	3.9	2.6	-0.076
GO Biological Processes	GO:1902510	regulation of apoptotic DNA fragmentation	-1.4	3.9	2.6	-0.076
GO Molecular Functions	GO:0019215	intermediate filament binding	-1.4	3.9	2.6	-0.076
GO Biological Processes	GO:0061052	negative regulation of cell growth involved in cardiac muscle cell development	-1.4	3.9	2.6	-0.076
GO Biological Processes	GO:0010635	regulation of mitochondrial fusion	-1.4	3.9	2.6	-0.076
GO Biological Processes	GO:1902902	negative regulation of autophagosome assembly	-1.4	3.9	2.6	-0.076
WikiPathways	WP4351	Omega-9 fatty acid synthesis	-1.4	3.9	2.6	-0.076
GO Biological Processes	GO:0099118	microtubule-based protein transport	-1.4	3.9	2.6	-0.076
GO Biological Processes	GO:0048733	sebaceous gland development	-1.4	3.9	2.6	-0.076
GO Biological Processes	GO:0006002	fructose 6-phosphate metabolic process	-1.4	3.9	2.6	-0.076
GO Molecular Functions	GO:0030021	extracellular matrix structural constituent conferring compression resistance	-1.4	3.9	2.6	-0.076
GO Molecular Functions	GO:1901611	phosphatidylglycerol binding	-1.4	3.9	2.6	-0.076
GO Biological Processes	GO:0061140	lung secretory cell differentiation	-1.4	3.9	2.6	-0.076
GO Biological Processes	GO:0043649	dicarboxylic acid catabolic process	-1.4	3.9	2.6	-0.076
GO Biological Processes	GO:0098840	protein transport along microtubule	-1.4	3.9	2.6	-0.076
CORUM	CORUM:39	Immunoproteasome	-1.4	3.9	2.6	-0.076
GO Cellular Components	GO:0042589	zymogen granule membrane	-1.4	3.9	2.6	-0.076
GO Biological Processes	GO:0009312	oligosaccharide biosynthetic process	-1.4	3.9	2.6	-0.076
CORUM	CORUM:38	20S proteasome	-1.4	3.9	2.6	-0.076
GO Biological Processes	GO:0071806	protein transmembrane transport	-1.4	2.2	2.2	-0.069
GO Biological Processes	GO:0043030	regulation of macrophage activation	-1.4	2.2	2.2	-0.069
GO Cellular Components	GO:0005778	peroxisomal membrane	-1.4	2.4	2.2	-0.069
GO Cellular Components	GO:0031903	microbody membrane	-1.4	2.4	2.2	-0.069
GO Biological Processes	GO:1900077	negative regulation of cellular response to insulin stimulus	-1.4	2.4	2.2	-0.069
GO Biological Processes	GO:0016126	sterol biosynthetic process	-1.4	2.4	2.2	-0.069
GO Molecular Functions	GO:0015125	bile acid transmembrane transporter activity	-1.4	3	2.4	-0.061
GO Biological Processes	GO:0045048	protein insertion into ER membrane	-1.4	3	2.4	-0.061
GO Biological Processes	GO:0060008	Sertoli cell differentiation	-1.4	3	2.4	-0.061
GO Cellular Components	GO:0032398	MHC class Ib protein complex	-1.4	3	2.4	-0.061
GO Biological Processes	GO:0051788	response to misfolded protein	-1.4	3	2.4	-0.061
GO Molecular Functions	GO:0031435	mitogen-activated protein kinase kinase kinase binding	-1.4	3	2.4	-0.061
GO Biological Processes	GO:0003338	metanephros morphogenesis	-1.4	3	2.4	-0.061
GO Biological Processes	GO:0045980	negative regulation of nucleotide metabolic process	-1.4	3	2.4	-0.061
GO Biological Processes	GO:1901657	glycosyl compound metabolic process	-1.4	2	2.1	-0.058
GO Biological Processes	GO:0055008	cardiac muscle tissue morphogenesis	-1.4	2	2.1	-0.058
GO Biological Processes	GO:0034121	regulation of toll-like receptor signaling pathway	-1.4	2	2.1	-0.058
Reactome Gene Sets	R-MMU-216083	Integrin cell surface interactions	-1.4	2	2.1	-0.058
GO Biological Processes	GO:1903715	regulation of aerobic respiration	-1.4	2.6	2.3	-0.055
Reactome Gene Sets	R-MMU-112043	PLC beta mediated events	-1.4	2.6	2.3	-0.055
GO Cellular Components	GO:0042788	polysomal ribosome	-1.4	2.6	2.3	-0.055
GO Biological Processes	GO:0010667	negative regulation of cardiac muscle cell apoptotic process	-1.4	2.6	2.3	-0.055
Reactome Gene Sets	R-MMU-2129379	Molecules associated with elastic fibres	-1.4	2.6	2.3	-0.055
GO Biological Processes	GO:0007431	salivary gland development	-1.4	2.6	2.3	-0.055
GO Molecular Functions	GO:0016776	phosphotransferase activity, phosphate group as acceptor	-1.4	2.6	2.3	-0.055
GO Biological Processes	GO:1903205	regulation of hydrogen peroxide-induced cell death	-1.4	2.6	2.3	-0.055
GO Biological Processes	GO:0010662	regulation of striated muscle cell apoptotic process	-1.4	2.2	2.1	-0.043
GO Biological Processes	GO:1903524	positive regulation of blood circulation	-1.4	2.3	2.2	-0.038
GO Molecular Functions	GO:0140104	molecular carrier activity	-1.4	2	2.1	-0.031
GO Biological Processes	GO:0009069	serine family amino acid metabolic process	-1.3	2.5	2.2	-0.022
GO Cellular Components	GO:0005790	smooth endoplasmic reticulum	-1.3	2.5	2.2	-0.022
GO Biological Processes	GO:0006801	superoxide metabolic process	-1.3	2.5	2.2	-0.022
GO Biological Processes	GO:0043470	regulation of carbohydrate catabolic process	-1.3	2.1	2.1	-0.022
GO Biological Processes	GO:0051017	actin filament bundle assembly	-1.3	2.1	2.1	-0.022
GO Biological Processes	GO:0019933	cAMP-mediated signaling	-1.3	2.9	2.3	-0.022
KEGG Pathway	mmu00592	alpha-Linolenic acid metabolism	-1.3	2.9	2.3	-0.022
GO Molecular Functions	GO:0042610	CD8 receptor binding	-1.3	2.9	2.3	-0.022
GO Biological Processes	GO:1900048	positive regulation of hemostasis	-1.3	2.9	2.3	-0.022
GO Biological Processes	GO:2000193	positive regulation of fatty acid transport	-1.3	2.9	2.3	-0.022
GO Biological Processes	GO:0050860	negative regulation of T cell receptor signaling pathway	-1.3	2.9	2.3	-0.022
GO Molecular Functions	GO:0050780	dopamine receptor binding	-1.3	2.9	2.3	-0.022
GO Biological Processes	GO:2000738	positive regulation of stem cell differentiation	-1.3	2.9	2.3	-0.022
GO Biological Processes	GO:0051791	medium-chain fatty acid metabolic process	-1.3	2.9	2.3	-0.022
GO Biological Processes	GO:0001778	plasma membrane repair	-1.3	2.9	2.3	-0.022
GO Biological Processes	GO:0071357	cellular response to type I interferon	-1.3	2.9	2.3	-0.022
GO Biological Processes	GO:0035855	megakaryocyte development	-1.3	2.9	2.3	-0.022
GO Cellular Components	GO:0016327	apicolateral plasma membrane	-1.3	2.9	2.3	-0.022
GO Biological Processes	GO:0030194	positive regulation of blood coagulation	-1.3	2.9	2.3	-0.022
GO Biological Processes	GO:0060337	type I interferon signaling pathway	-1.3	2.9	2.3	-0.022
GO Biological Processes	GO:0061162	establishment of monopolar cell polarity	-1.3	2.9	2.3	-0.022
GO Biological Processes	GO:0043555	regulation of translation in response to stress	-1.3	3.6	2.5	-0.022
GO Biological Processes	GO:0060330	regulation of response to interferon-gamma	-1.3	3.6	2.5	-0.022
GO Cellular Components	GO:0043220	Schmidt-Lanterman incisure	-1.3	3.6	2.5	-0.022
WikiPathways	WP4350	Omega-3 / omega-6 fatty acid synthesis	-1.3	3.6	2.5	-0.022
GO Biological Processes	GO:0010887	negative regulation of cholesterol storage	-1.3	3.6	2.5	-0.022
GO Molecular Functions	GO:0070122	isopeptidase activity	-1.3	3.6	2.5	-0.022
GO Molecular Functions	GO:0102991	myristoyl-CoA hydrolase activity	-1.3	3.6	2.5	-0.022
GO Biological Processes	GO:0019732	antifungal humoral response	-1.3	3.6	2.5	-0.022
GO Biological Processes	GO:0043471	regulation of cellular carbohydrate catabolic process	-1.3	3.6	2.5	-0.022
GO Biological Processes	GO:0060334	regulation of interferon-gamma-mediated signaling pathway	-1.3	3.6	2.5	-0.022
GO Molecular Functions	GO:0004089	carbonate dehydratase activity	-1.3	3.6	2.5	-0.022
GO Biological Processes	GO:0003091	renal water homeostasis	-1.3	3.6	2.5	-0.022
GO Biological Processes	GO:0033690	positive regulation of osteoblast proliferation	-1.3	3.6	2.5	-0.022
GO Biological Processes	GO:0002730	regulation of dendritic cell cytokine production	-1.3	3.6	2.5	-0.022
GO Biological Processes	GO:0035729	cellular response to hepatocyte growth factor stimulus	-1.3	3.6	2.5	-0.022
GO Biological Processes	GO:0000272	polysaccharide catabolic process	-1.3	3.6	2.5	-0.022
Reactome Gene Sets	R-MMU-432142	Platelet sensitization by LDL	-1.3	3.6	2.5	-0.022
GO Molecular Functions	GO:0016854	racemase and epimerase activity	-1.3	3.6	2.5	-0.022
GO Biological Processes	GO:0042407	cristae formation	-1.3	3.6	2.5	-0.022
GO Biological Processes	GO:0060347	heart trabecula formation	-1.3	3.6	2.5	-0.022
GO Biological Processes	GO:0003382	epithelial cell morphogenesis	-1.3	2.3	2.1	-0.016
KEGG Pathway	mmu04930	Type II diabetes mellitus	-1.3	2.3	2.1	-0.016
GO Molecular Functions	GO:0140678	molecular function inhibitor activity	-1.3	2.1	2.1	0
GO Biological Processes	GO:0035914	skeletal muscle cell differentiation	-1.3	2.1	2.1	0

## Sheet: GO items
Category	GO	Description	LogP	Enrichment	Z-score	Log(q-value)
GO Cellular Components	GO:0005743	mitochondrial inner membrane	-39	4	17	-35
GO Cellular Components	GO:0098798	mitochondrial protein-containing complex	-38	5.2	18	-33
GO Cellular Components	GO:0019866	organelle inner membrane	-37	3.7	16	-33
GO Cellular Components	GO:0031966	mitochondrial membrane	-35	3.3	15	-31
GO Cellular Components	GO:0005740	mitochondrial envelope	-35	3.2	15	-31
GO Biological Processes	GO:0045333	cellular respiration	-33	6.2	17	-29
GO Biological Processes	GO:0009060	aerobic respiration	-32	6.8	17	-29
GO Cellular Components	GO:1990204	oxidoreductase complex	-32	7.7	18	-28
GO Biological Processes	GO:0006091	generation of precursor metabolites and energy	-31	4.5	15	-28
GO Biological Processes	GO:0015980	energy derivation by oxidation of organic compounds	-30	5.1	16	-27
GO Cellular Components	GO:0098800	inner mitochondrial membrane protein complex	-27	6.3	16	-24
GO Biological Processes	GO:0046034	ATP metabolic process	-27	5.2	15	-23
GO Biological Processes	GO:0042776	proton motive force-driven mitochondrial ATP synthesis	-26	10	17	-23
GO Biological Processes	GO:0015986	proton motive force-driven ATP synthesis	-26	9.5	17	-23
GO Biological Processes	GO:0006119	oxidative phosphorylation	-26	7.1	16	-23
GO Cellular Components	GO:0005746	mitochondrial respirasome	-26	8.2	16	-23
GO Cellular Components	GO:0098803	respiratory chain complex	-25	8	16	-22
GO Biological Processes	GO:0006754	ATP biosynthetic process	-24	8.1	16	-21
GO Biological Processes	GO:0009145	purine nucleoside triphosphate biosynthetic process	-24	7.5	15	-21
GO Cellular Components	GO:0070469	respirasome	-24	7.5	15	-21
GO Biological Processes	GO:0009142	nucleoside triphosphate biosynthetic process	-23	6.8	15	-20
GO Biological Processes	GO:0009206	purine ribonucleoside triphosphate biosynthetic process	-23	7.4	15	-20
GO Biological Processes	GO:0072521	purine-containing compound metabolic process	-23	3.7	13	-20
GO Biological Processes	GO:0009144	purine nucleoside triphosphate metabolic process	-22	6.3	14	-19
GO Biological Processes	GO:0055086	nucleobase-containing small molecule metabolic process	-22	3.3	12	-19
GO Biological Processes	GO:0009201	ribonucleoside triphosphate biosynthetic process	-22	7	14	-19
GO Biological Processes	GO:0009141	nucleoside triphosphate metabolic process	-22	5.7	14	-19
GO Cellular Components	GO:0043209	myelin sheath	-22	4.7	13	-19
GO Biological Processes	GO:0009205	purine ribonucleoside triphosphate metabolic process	-22	6.4	14	-19
GO Biological Processes	GO:0072522	purine-containing compound biosynthetic process	-21	5	13	-19
GO Cellular Components	GO:0030964	NADH dehydrogenase complex	-21	9.8	15	-18
GO Cellular Components	GO:0005747	mitochondrial respiratory chain complex I	-21	9.8	15	-18
GO Cellular Components	GO:0045271	respiratory chain complex I	-21	9.8	15	-18
GO Biological Processes	GO:0009199	ribonucleoside triphosphate metabolic process	-21	6.1	13	-18
GO Biological Processes	GO:0006164	purine nucleotide biosynthetic process	-21	5	13	-18
GO Biological Processes	GO:0006163	purine nucleotide metabolic process	-20	3.6	12	-18
GO Biological Processes	GO:0009150	purine ribonucleotide metabolic process	-20	3.7	12	-18
GO Biological Processes	GO:0009152	purine ribonucleotide biosynthetic process	-20	5	13	-17
GO Biological Processes	GO:0022900	electron transport chain	-20	6.3	13	-17
GO Biological Processes	GO:0009259	ribonucleotide metabolic process	-19	3.5	12	-17
GO Biological Processes	GO:0009260	ribonucleotide biosynthetic process	-19	4.8	12	-17
GO Biological Processes	GO:0022904	respiratory electron transport chain	-19	6.6	13	-17
GO Molecular Functions	GO:0016491	oxidoreductase activity	-19	2.5	11	-16
GO Biological Processes	GO:0009117	nucleotide metabolic process	-19	3.2	11	-16
GO Biological Processes	GO:0019693	ribose phosphate metabolic process	-19	3.4	11	-16
GO Biological Processes	GO:0046390	ribose phosphate biosynthetic process	-18	4.5	12	-16
GO Biological Processes	GO:0006753	nucleoside phosphate metabolic process	-18	3.2	11	-16
GO Biological Processes	GO:1901293	nucleoside phosphate biosynthetic process	-18	4.1	11	-15
GO Molecular Functions	GO:0009055	electron transfer activity	-18	8.7	13	-15
GO Biological Processes	GO:0009165	nucleotide biosynthetic process	-17	4.1	11	-15
GO Biological Processes	GO:0010257	NADH dehydrogenase complex assembly	-17	8.2	13	-15
GO Biological Processes	GO:0032981	mitochondrial respiratory chain complex I assembly	-17	8.2	13	-15
GO Biological Processes	GO:0019646	aerobic electron transport chain	-17	7.9	13	-14
GO Biological Processes	GO:0042773	ATP synthesis coupled electron transport	-16	7	12	-14
GO Biological Processes	GO:0042775	mitochondrial ATP synthesis coupled electron transport	-16	6.9	12	-13
GO Biological Processes	GO:0043603	cellular amide metabolic process	-15	2.3	9.3	-13
GO Biological Processes	GO:1901137	carbohydrate derivative biosynthetic process	-14	2.7	9.3	-12
GO Biological Processes	GO:0033108	mitochondrial respiratory chain complex assembly	-14	5.7	11	-12
GO Biological Processes	GO:0006120	mitochondrial electron transport, NADH to ubiquinone	-14	12	13	-12
GO Molecular Functions	GO:0015453	oxidoreduction-driven active transmembrane transporter activity	-14	9.6	12	-11
GO Molecular Functions	GO:0005198	structural molecule activity	-14	2.5	8.9	-11
GO Biological Processes	GO:0007005	mitochondrion organization	-13	2.7	8.9	-11
GO Cellular Components	GO:0005759	mitochondrial matrix	-12	3.1	8.7	-9.6
GO Molecular Functions	GO:0003954	NADH dehydrogenase activity	-12	12	12	-9.2
GO Molecular Functions	GO:0008137	NADH dehydrogenase (ubiquinone) activity	-11	13	12	-9
GO Molecular Functions	GO:0003955	NAD(P)H dehydrogenase (quinone) activity	-11	11	11	-8.8
GO Cellular Components	GO:1990351	transporter complex	-11	2.7	8.1	-8.8
GO Biological Processes	GO:0006518	peptide metabolic process	-11	2.4	7.9	-8.7
GO Molecular Functions	GO:0050136	NADH dehydrogenase (quinone) activity	-11	12	11	-8.6
GO Biological Processes	GO:0090407	organophosphate biosynthetic process	-11	2.5	7.9	-8.6
GO Cellular Components	GO:1902495	transmembrane transporter complex	-11	2.7	7.9	-8.3
GO Molecular Functions	GO:0015399	primary active transmembrane transporter activity	-11	4	8.6	-8.2
GO Biological Processes	GO:0046395	carboxylic acid catabolic process	-10	3.4	8.1	-7.8
GO Biological Processes	GO:0016054	organic acid catabolic process	-10	3.3	8	-7.6
GO Biological Processes	GO:0006790	sulfur compound metabolic process	-9.6	2.7	7.5	-7.2
GO Biological Processes	GO:0009062	fatty acid catabolic process	-9.5	4.9	8.5	-7.1
GO Biological Processes	GO:0043604	amide biosynthetic process	-9.3	2.3	7.1	-6.9
GO Biological Processes	GO:0032787	monocarboxylic acid metabolic process	-9.3	2.3	7.1	-6.9
GO Molecular Functions	GO:0022804	active transmembrane transporter activity	-8.6	2.4	6.9	-6.2
GO Biological Processes	GO:0006635	fatty acid beta-oxidation	-8.4	5.5	8.2	-6
GO Cellular Components	GO:0044391	ribosomal subunit	-8.3	3.1	7.1	-6
GO Cellular Components	GO:0005840	ribosome	-8.1	2.9	6.9	-5.8
GO Biological Processes	GO:0006099	tricarboxylic acid cycle	-8.1	7.2	8.5	-5.7
GO Molecular Functions	GO:0015078	proton transmembrane transporter activity	-8	4.1	7.4	-5.6
GO Biological Processes	GO:0043648	dicarboxylic acid metabolic process	-7.8	4.4	7.4	-5.4
GO Biological Processes	GO:0044282	small molecule catabolic process	-7.8	2.5	6.6	-5.4
GO Biological Processes	GO:0035966	response to topologically incorrect protein	-7.6	3.6	7	-5.3
GO Molecular Functions	GO:0016655	oxidoreductase activity, acting on NAD(P)H, quinone or similar compound as acceptor	-7.6	6.6	8.1	-5.2
GO Biological Processes	GO:0035967	cellular response to topologically incorrect protein	-7.5	4.1	7.2	-5.2
GO Biological Processes	GO:0072329	monocarboxylic acid catabolic process	-7.5	3.9	7.1	-5.1
GO Biological Processes	GO:0043043	peptide biosynthetic process	-7.5	2.3	6.3	-5.1
GO Biological Processes	GO:0034620	cellular response to unfolded protein	-7.1	4.4	7.1	-4.8
GO Cellular Components	GO:0030016	myofibril	-7.1	2.8	6.4	-4.8
GO Biological Processes	GO:0006575	cellular modified amino acid metabolic process	-7.1	2.9	6.5	-4.8
GO Biological Processes	GO:0007584	response to nutrient	-6.9	4.8	7.1	-4.6
GO Cellular Components	GO:0030017	sarcomere	-6.8	2.8	6.3	-4.5
GO Biological Processes	GO:0006631	fatty acid metabolic process	-6.7	2.3	5.9	-4.4
GO Biological Processes	GO:0006986	response to unfolded protein	-6.7	3.6	6.5	-4.4
GO Biological Processes	GO:0006412	translation	-6.6	2.2	5.8	-4.3
GO Cellular Components	GO:0043292	contractile fiber	-6.5	2.6	6	-4.3
GO Molecular Functions	GO:0003735	structural constituent of ribosome	-6.5	3	6.2	-4.3
GO Cellular Components	GO:0031674	I band	-6.5	3.1	6.2	-4.2
GO Biological Processes	GO:0015988	energy coupled proton transmembrane transport, against electrochemical gradient	-6.3	18	9.3	-4.1
GO Biological Processes	GO:0015990	electron transport coupled proton transport	-6.3	18	9.3	-4.1
GO Biological Processes	GO:0030968	endoplasmic reticulum unfolded protein response	-6.2	4.8	6.7	-3.9
GO Cellular Components	GO:0005750	mitochondrial respiratory chain complex III	-6	11	8	-3.8
GO Cellular Components	GO:0045275	respiratory chain complex III	-6	11	8	-3.8
GO Molecular Functions	GO:0016651	oxidoreductase activity, acting on NAD(P)H	-6	4.2	6.4	-3.8
GO Biological Processes	GO:0006749	glutathione metabolic process	-6	3.9	6.3	-3.7
GO Biological Processes	GO:0006520	cellular amino acid metabolic process	-6	2.5	5.6	-3.7
GO Biological Processes	GO:0019395	fatty acid oxidation	-5.9	3.9	6.2	-3.7
GO Biological Processes	GO:0016042	lipid catabolic process	-5.8	2.4	5.5	-3.6
GO Molecular Functions	GO:0051287	NAD binding	-5.7	4.2	6.2	-3.5
GO Biological Processes	GO:0140053	mitochondrial gene expression	-5.7	3	5.8	-3.5
GO Biological Processes	GO:0030258	lipid modification	-5.7	2.8	5.6	-3.5
GO Molecular Functions	GO:0022853	active ion transmembrane transporter activity	-5.5	2.4	5.4	-3.3
GO Cellular Components	GO:0000313	organellar ribosome	-5.5	3.5	5.8	-3.3
GO Cellular Components	GO:0005761	mitochondrial ribosome	-5.5	3.5	5.8	-3.3
GO Biological Processes	GO:0050878	regulation of body fluid levels	-5.4	2.1	5.2	-3.3
GO Biological Processes	GO:0010830	regulation of myotube differentiation	-5.4	4.8	6.2	-3.2
GO Biological Processes	GO:0034440	lipid oxidation	-5.4	3.6	5.8	-3.2
GO Biological Processes	GO:0009266	response to temperature stimulus	-5.3	2.7	5.4	-3.1
GO Biological Processes	GO:0044242	cellular lipid catabolic process	-5.3	2.6	5.3	-3.1
GO Cellular Components	GO:0070069	cytochrome complex	-5.3	5.1	6.2	-3.1
GO Biological Processes	GO:0032543	mitochondrial translation	-5.3	3.2	5.6	-3.1
GO Molecular Functions	GO:0046933	proton-transporting ATP synthase activity, rotational mechanism	-5.2	8.5	7	-3
GO Cellular Components	GO:0032592	integral component of mitochondrial membrane	-5.1	3.6	5.6	-3
GO Cellular Components	GO:0045259	proton-transporting ATP synthase complex	-5.1	6.9	6.6	-2.9
GO Biological Processes	GO:0006637	acyl-CoA metabolic process	-5	3.5	5.5	-2.9
GO Biological Processes	GO:0035383	thioester metabolic process	-5	3.5	5.5	-2.9
GO Cellular Components	GO:0098573	intrinsic component of mitochondrial membrane	-5	3.5	5.5	-2.9
GO Biological Processes	GO:0034976	response to endoplasmic reticulum stress	-5	2.4	5.1	-2.8
GO Biological Processes	GO:0007589	body fluid secretion	-4.9	4.1	5.7	-2.8
GO Molecular Functions	GO:0016903	oxidoreductase activity, acting on the aldehyde or oxo group of donors	-4.9	3.8	5.5	-2.8
GO Cellular Components	GO:0005903	brush border	-4.8	2.8	5.1	-2.7
GO Cellular Components	GO:0045239	tricarboxylic acid cycle enzyme complex	-4.7	7.5	6.5	-2.6
GO Biological Processes	GO:0006103	2-oxoglutarate metabolic process	-4.7	7.5	6.5	-2.6
GO Cellular Components	GO:0005762	mitochondrial large ribosomal subunit	-4.7	3.9	5.5	-2.6
GO Cellular Components	GO:0000315	organellar large ribosomal subunit	-4.7	3.9	5.5	-2.6
GO Cellular Components	GO:0008540	proteasome regulatory particle, base subcomplex	-4.7	9.1	6.8	-2.6
GO Molecular Functions	GO:0016624	oxidoreductase activity, acting on the aldehyde or oxo group of donors, disulfide as acceptor	-4.6	11	7.1	-2.5
GO Biological Processes	GO:0048741	skeletal muscle fiber development	-4.6	4.8	5.6	-2.5
GO Biological Processes	GO:0030239	myofibril assembly	-4.5	3.8	5.3	-2.4
GO Biological Processes	GO:0006122	mitochondrial electron transport, ubiquinol to cytochrome c	-4.5	8.4	6.4	-2.4
GO Cellular Components	GO:0030018	Z disc	-4.5	2.8	4.9	-2.4
GO Cellular Components	GO:0015935	small ribosomal subunit	-4.4	3.3	5.1	-2.4
GO Biological Processes	GO:0055002	striated muscle cell development	-4.4	3.7	5.2	-2.4
GO Cellular Components	GO:0000502	proteasome complex	-4.4	3.7	5.2	-2.4
GO Molecular Functions	GO:0051787	misfolded protein binding	-4.4	5.8	5.8	-2.4
GO Cellular Components	GO:0022624	proteasome accessory complex	-4.4	5.8	5.8	-2.4
GO Biological Processes	GO:0045104	intermediate filament cytoskeleton organization	-4.4	3.2	5	-2.4
GO Biological Processes	GO:0042593	glucose homeostasis	-4.4	2.3	4.6	-2.4
GO Biological Processes	GO:0009064	glutamine family amino acid metabolic process	-4.4	3.9	5.2	-2.3
GO Biological Processes	GO:0033500	carbohydrate homeostasis	-4.4	2.3	4.6	-2.3
GO Biological Processes	GO:0045103	intermediate filament-based process	-4.4	3.1	5	-2.3
GO Biological Processes	GO:0010565	regulation of cellular ketone metabolic process	-4.3	2.6	4.7	-2.3
GO Cellular Components	GO:0015934	large ribosomal subunit	-4.3	2.8	4.8	-2.3
GO Molecular Functions	GO:0008242	omega peptidase activity	-4.3	10	6.6	-2.2
GO Biological Processes	GO:0003012	muscle system process	-4.3	2.2	4.5	-2.2
GO Biological Processes	GO:0033875	ribonucleoside bisphosphate metabolic process	-4.2	2.9	4.8	-2.2
GO Biological Processes	GO:0034032	purine nucleoside bisphosphate metabolic process	-4.2	2.9	4.8	-2.2
GO Biological Processes	GO:0033865	nucleoside bisphosphate metabolic process	-4.2	2.9	4.8	-2.2
GO Biological Processes	GO:0009063	cellular amino acid catabolic process	-4.2	3.1	4.9	-2.2
GO Cellular Components	GO:0005753	mitochondrial proton-transporting ATP synthase complex	-4.2	6.4	5.8	-2.2
GO Cellular Components	GO:0098644	complex of collagen trimers	-4.2	6.4	5.8	-2.2
GO Cellular Components	GO:0016469	proton-transporting two-sector ATPase complex	-4.2	4	5.1	-2.2
GO Molecular Functions	GO:0051537	2 iron, 2 sulfur cluster binding	-4.1	5.4	5.5	-2.1
GO Biological Processes	GO:0045214	sarcomere organization	-4.1	4.3	5.2	-2.1
GO Molecular Functions	GO:0005201	extracellular matrix structural constituent	-4.1	2.5	4.6	-2.1
GO Molecular Functions	GO:0016874	ligase activity	-4.1	2.5	4.5	-2.1
GO Biological Processes	GO:0098930	axonal transport	-4.1	3.6	4.9	-2.1
GO Biological Processes	GO:0008652	cellular amino acid biosynthetic process	-4.1	3.6	4.9	-2.1
GO Molecular Functions	GO:0015252	proton channel activity	-4.1	6.1	5.6	-2.1
GO Biological Processes	GO:0032332	positive regulation of chondrocyte differentiation	-4.1	6.1	5.6	-2.1
GO Molecular Functions	GO:0042288	MHC class I protein binding	-4.1	4.2	5.1	-2.1
GO Biological Processes	GO:0008088	axo-dendritic transport	-4	3.2	4.8	-2.1
GO Biological Processes	GO:1901605	alpha-amino acid metabolic process	-4	2.4	4.5	-2.1
GO Biological Processes	GO:0006090	pyruvate metabolic process	-4	3.4	4.8	-2
GO Molecular Functions	GO:0016616	oxidoreductase activity, acting on the CH-OH group of donors, NAD or NADP as acceptor	-4	2.5	4.5	-2
GO Molecular Functions	GO:0051087	chaperone binding	-4	2.8	4.6	-2
GO Biological Processes	GO:0055001	muscle cell development	-4	2.3	4.4	-2
GO Biological Processes	GO:0014904	myotube cell development	-4	4.1	5	-2
GO Biological Processes	GO:0007517	muscle organ development	-3.9	2	4.2	-2
GO Cellular Components	GO:0005581	collagen trimer	-3.9	3.1	4.7	-2
GO Biological Processes	GO:1990542	mitochondrial transmembrane transport	-3.9	3.1	4.7	-2
GO Biological Processes	GO:0046541	saliva secretion	-3.9	12	6.6	-2
GO Cellular Components	GO:0045261	proton-transporting ATP synthase complex, catalytic core F(1)	-3.9	12	6.6	-2
GO Molecular Functions	GO:0001730	2'-5'-oligoadenylate synthetase activity	-3.9	12	6.6	-2
GO Biological Processes	GO:0015866	ADP transport	-3.9	12	6.6	-2
GO Molecular Functions	GO:0052689	carboxylic ester hydrolase activity	-3.9	2.4	4.4	-2
GO Biological Processes	GO:0043502	regulation of muscle adaptation	-3.9	2.9	4.5	-1.9
GO Biological Processes	GO:1901607	alpha-amino acid biosynthetic process	-3.8	3.7	4.8	-1.9
GO Cellular Components	GO:0022627	cytosolic small ribosomal subunit	-3.8	4	4.8	-1.9
GO Cellular Components	GO:0045251	electron transfer flavoprotein complex	-3.8	18	7.2	-1.9
GO Biological Processes	GO:0003165	Purkinje myocyte development	-3.8	18	7.2	-1.9
GO Cellular Components	GO:0017133	mitochondrial electron transfer flavoprotein complex	-3.8	18	7.2	-1.9
GO Biological Processes	GO:0006106	fumarate metabolic process	-3.8	18	7.2	-1.9
GO Cellular Components	GO:0005838	proteasome regulatory particle	-3.8	5.5	5.2	-1.9
GO Biological Processes	GO:0002474	antigen processing and presentation of peptide antigen via MHC class I	-3.8	3.6	4.7	-1.9
GO Biological Processes	GO:0045109	intermediate filament organization	-3.7	3.2	4.6	-1.8
GO Molecular Functions	GO:0043021	ribonucleoprotein complex binding	-3.7	2.3	4.2	-1.8
GO Biological Processes	GO:0051153	regulation of striated muscle cell differentiation	-3.7	2.8	4.4	-1.8
GO Biological Processes	GO:0035795	negative regulation of mitochondrial membrane permeability	-3.7	6.4	5.4	-1.8
GO Molecular Functions	GO:0004653	polypeptide N-acetylgalactosaminyltransferase activity	-3.7	6.4	5.4	-1.8
GO Molecular Functions	GO:0016620	oxidoreductase activity, acting on the aldehyde or oxo group of donors, NAD or NADP as acceptor	-3.7	3.6	4.6	-1.8
GO Cellular Components	GO:0016528	sarcoplasm	-3.7	3	4.4	-1.8
GO Biological Processes	GO:0007006	mitochondrial membrane organization	-3.7	2.7	4.3	-1.8
GO Biological Processes	GO:0046939	nucleotide phosphorylation	-3.6	3.3	4.5	-1.8
GO Molecular Functions	GO:0051540	metal cluster binding	-3.6	3.3	4.5	-1.8
GO Molecular Functions	GO:0051536	iron-sulfur cluster binding	-3.6	3.3	4.5	-1.8
GO Cellular Components	GO:0005751	mitochondrial respiratory chain complex IV	-3.6	5.3	5.1	-1.8
GO Cellular Components	GO:0016529	sarcoplasmic reticulum	-3.6	3.1	4.4	-1.7
GO Cellular Components	GO:0005795	Golgi stack	-3.6	3	4.4	-1.7
GO Biological Processes	GO:0090257	regulation of muscle system process	-3.6	2	4	-1.7
GO Molecular Functions	GO:0016614	oxidoreductase activity, acting on CH-OH group of donors	-3.6	2.3	4.2	-1.7
GO Biological Processes	GO:0006730	one-carbon metabolic process	-3.6	4.1	4.7	-1.7
GO Biological Processes	GO:0046394	carboxylic acid biosynthetic process	-3.6	2.1	4	-1.7
GO Biological Processes	GO:0014744	positive regulation of muscle adaptation	-3.6	10	6	-1.7
GO Molecular Functions	GO:0003857	3-hydroxyacyl-CoA dehydrogenase activity	-3.6	10	6	-1.7
GO Cellular Components	GO:0005757	mitochondrial permeability transition pore complex	-3.6	10	6	-1.7
GO Cellular Components	GO:0031305	integral component of mitochondrial inner membrane	-3.6	3.7	4.6	-1.7
GO Cellular Components	GO:0005583	fibrillar collagen trimer	-3.5	7.6	5.5	-1.7
GO Cellular Components	GO:0098643	banded collagen fibril	-3.5	7.6	5.5	-1.7
GO Biological Processes	GO:0042026	protein refolding	-3.5	6.1	5.2	-1.7
GO Biological Processes	GO:0016053	organic acid biosynthetic process	-3.5	2.1	4	-1.7
GO Biological Processes	GO:0010560	positive regulation of glycoprotein biosynthetic process	-3.5	5.1	4.9	-1.7
GO Molecular Functions	GO:0072341	modified amino acid binding	-3.5	2.7	4.2	-1.7
GO Biological Processes	GO:1901606	alpha-amino acid catabolic process	-3.5	3	4.3	-1.6
GO Cellular Components	GO:1905369	endopeptidase complex	-3.5	2.8	4.2	-1.6
GO Molecular Functions	GO:0050840	extracellular matrix binding	-3.5	3.4	4.4	-1.6
GO Cellular Components	GO:0031304	intrinsic component of mitochondrial inner membrane	-3.5	3.6	4.5	-1.6
GO Biological Processes	GO:0006457	protein folding	-3.5	2.3	4	-1.6
GO Biological Processes	GO:0062014	negative regulation of small molecule metabolic process	-3.4	2.7	4.2	-1.6
GO Biological Processes	GO:1902600	proton transmembrane transport	-3.4	3.3	4.4	-1.6
GO Biological Processes	GO:1903020	positive regulation of glycoprotein metabolic process	-3.4	4.9	4.8	-1.6
GO Biological Processes	GO:1903036	positive regulation of response to wounding	-3.4	3	4.2	-1.6
GO Biological Processes	GO:1905709	negative regulation of membrane permeability	-3.4	5.7	5	-1.6
GO Cellular Components	GO:0022626	cytosolic ribosome	-3.4	2.6	4.1	-1.5
GO Cellular Components	GO:0098862	cluster of actin-based cell projections	-3.4	2.1	3.9	-1.5
GO Biological Processes	GO:2000774	positive regulation of cellular senescence	-3.4	7	5.2	-1.5
GO Biological Processes	GO:0010927	cellular component assembly involved in morphogenesis	-3.3	2.6	4	-1.5
GO Biological Processes	GO:0019883	antigen processing and presentation of endogenous antigen	-3.3	3.8	4.4	-1.5
GO Cellular Components	GO:0045277	respiratory chain complex IV	-3.3	4.7	4.7	-1.5
GO Biological Processes	GO:0019882	antigen processing and presentation	-3.3	2.6	4	-1.5
GO Biological Processes	GO:0006165	nucleoside diphosphate phosphorylation	-3.3	3.2	4.2	-1.5
GO Molecular Functions	GO:0043022	ribosome binding	-3.3	3	4.2	-1.5
GO Cellular Components	GO:0019867	outer membrane	-3.3	2.1	3.8	-1.5
GO Cellular Components	GO:0031968	organelle outer membrane	-3.3	2.1	3.8	-1.5
GO Molecular Functions	GO:0008379	thioredoxin peroxidase activity	-3.3	9.1	5.5	-1.5
GO Biological Processes	GO:0061732	mitochondrial acetyl-CoA biosynthetic process from pyruvate	-3.3	9.1	5.5	-1.5
GO Biological Processes	GO:0006086	acetyl-CoA biosynthetic process from pyruvate	-3.3	9.1	5.5	-1.5
GO Molecular Functions	GO:0015217	ADP transmembrane transporter activity	-3.3	9.1	5.5	-1.5
GO Biological Processes	GO:0048743	positive regulation of skeletal muscle fiber development	-3.3	9.1	5.5	-1.5
GO Molecular Functions	GO:0008553	P-type proton-exporting transporter activity	-3.3	9.1	5.5	-1.5
GO Cellular Components	GO:0042579	microbody	-3.3	2.3	3.9	-1.4
GO Cellular Components	GO:0005777	peroxisome	-3.3	2.3	3.9	-1.4
GO Biological Processes	GO:0072593	reactive oxygen species metabolic process	-3.3	2.6	4	-1.4
GO Molecular Functions	GO:0016836	hydro-lyase activity	-3.2	3.2	4.2	-1.4
GO Biological Processes	GO:0019217	regulation of fatty acid metabolic process	-3.2	2.6	4	-1.4
GO Biological Processes	GO:0072086	specification of loop of Henle identity	-3.2	14	6.1	-1.4
GO Biological Processes	GO:0140021	mitochondrial ADP transmembrane transport	-3.2	14	6.1	-1.4
GO Biological Processes	GO:1990544	mitochondrial ATP transmembrane transport	-3.2	14	6.1	-1.4
GO Biological Processes	GO:0060086	circadian temperature homeostasis	-3.2	14	6.1	-1.4
GO Biological Processes	GO:0006574	valine catabolic process	-3.2	14	6.1	-1.4
GO Biological Processes	GO:1902109	negative regulation of mitochondrial membrane permeability involved in apoptotic process	-3.2	14	6.1	-1.4
GO Biological Processes	GO:0014735	regulation of muscle atrophy	-3.2	14	6.1	-1.4
GO Molecular Functions	GO:0005471	ATP:ADP antiporter activity	-3.2	14	6.1	-1.4
GO Molecular Functions	GO:0016509	long-chain-3-hydroxyacyl-CoA dehydrogenase activity	-3.2	14	6.1	-1.4
GO Biological Processes	GO:0072530	purine-containing compound transmembrane transport	-3.2	6.5	5	-1.4
GO Molecular Functions	GO:0016627	oxidoreductase activity, acting on the CH-CH group of donors	-3.2	3.1	4.1	-1.4
GO Biological Processes	GO:0006839	mitochondrial transport	-3.2	2.3	3.8	-1.4
GO Biological Processes	GO:0009408	response to heat	-3.1	2.7	3.9	-1.3
GO Biological Processes	GO:0019318	hexose metabolic process	-3.1	2.3	3.8	-1.3
GO Molecular Functions	GO:0050661	NADP binding	-3.1	3.6	4.2	-1.3
GO Cellular Components	GO:0140534	endoplasmic reticulum protein-containing complex	-3.1	2.4	3.8	-1.3
GO Biological Processes	GO:0050796	regulation of insulin secretion	-3.1	2.1	3.7	-1.3
GO Biological Processes	GO:0048002	antigen processing and presentation of peptide antigen	-3.1	2.9	3.9	-1.3
GO Molecular Functions	GO:0030020	extracellular matrix structural constituent conferring tensile strength	-3	3.8	4.2	-1.3
GO Biological Processes	GO:0043501	skeletal muscle adaptation	-3	8.1	5.1	-1.3
GO Molecular Functions	GO:0003988	acetyl-CoA C-acyltransferase activity	-3	8.1	5.1	-1.3
GO Molecular Functions	GO:0051920	peroxiredoxin activity	-3	8.1	5.1	-1.3
GO Biological Processes	GO:0032287	peripheral nervous system myelin maintenance	-3	8.1	5.1	-1.3
GO Cellular Components	GO:0042581	specific granule	-3	6.1	4.7	-1.3
GO Molecular Functions	GO:0016853	isomerase activity	-3	2.2	3.7	-1.3
GO Cellular Components	GO:0033177	proton-transporting two-sector ATPase complex, proton-transporting domain	-3	5	4.5	-1.3
GO Molecular Functions	GO:0004601	peroxidase activity	-3	3.2	4	-1.2
GO Biological Processes	GO:0014888	striated muscle adaptation	-3	4.2	4.3	-1.2
GO Molecular Functions	GO:0016645	oxidoreductase activity, acting on the CH-NH group of donors	-3	4.2	4.3	-1.2
GO Biological Processes	GO:0009409	response to cold	-3	3.4	4	-1.2
GO Biological Processes	GO:0010677	negative regulation of cellular carbohydrate metabolic process	-3	3.4	4	-1.2
GO Biological Processes	GO:0032728	positive regulation of interferon-beta production	-3	3.4	4	-1.2
GO Biological Processes	GO:0014743	regulation of muscle hypertrophy	-3	2.8	3.8	-1.2
GO Biological Processes	GO:0002475	antigen processing and presentation via MHC class Ib	-3	3.7	4.1	-1.2
GO Biological Processes	GO:0002181	cytoplasmic translation	-3	2.5	3.7	-1.2
GO Cellular Components	GO:0005791	rough endoplasmic reticulum	-2.9	2.7	3.8	-1.2
GO Biological Processes	GO:0008637	apoptotic mitochondrial changes	-2.9	2.9	3.9	-1.2
GO Molecular Functions	GO:0005507	copper ion binding	-2.9	2.9	3.9	-1.2
GO Cellular Components	GO:1905368	peptidase complex	-2.9	2.3	3.6	-1.2
GO Biological Processes	GO:0070585	protein localization to mitochondrion	-2.9	2.8	3.8	-1.2
GO Biological Processes	GO:0006084	acetyl-CoA metabolic process	-2.9	4.1	4.2	-1.2
GO Biological Processes	GO:0061036	positive regulation of cartilage development	-2.9	4.1	4.2	-1.2
GO Biological Processes	GO:0045454	cell redox homeostasis	-2.9	4.1	4.2	-1.2
GO Biological Processes	GO:0019400	alditol metabolic process	-2.9	4.7	4.3	-1.2
GO Biological Processes	GO:0002483	antigen processing and presentation of endogenous peptide antigen	-2.9	3.6	4	-1.1
GO Biological Processes	GO:0019885	antigen processing and presentation of endogenous peptide antigen via MHC class I	-2.9	3.6	4	-1.1
GO Biological Processes	GO:0051155	positive regulation of striated muscle cell differentiation	-2.9	3.1	3.9	-1.1
GO Biological Processes	GO:0106057	negative regulation of calcineurin-mediated signaling	-2.9	5.7	4.5	-1.1
GO Biological Processes	GO:0010831	positive regulation of myotube differentiation	-2.9	5.7	4.5	-1.1
GO Cellular Components	GO:0033178	proton-transporting two-sector ATPase complex, catalytic domain	-2.9	5.7	4.5	-1.1
GO Cellular Components	GO:0005869	dynactin complex	-2.9	5.7	4.5	-1.1
GO Biological Processes	GO:0070885	negative regulation of calcineurin-NFAT signaling cascade	-2.9	5.7	4.5	-1.1
GO Biological Processes	GO:0002705	positive regulation of leukocyte mediated immunity	-2.9	2.1	3.5	-1.1
GO Cellular Components	GO:0031526	brush border membrane	-2.9	2.7	3.7	-1.1
GO Biological Processes	GO:0060047	heart contraction	-2.9	2.6	3.7	-1.1
GO Biological Processes	GO:0019627	urea metabolic process	-2.8	7.3	4.8	-1.1
GO Molecular Functions	GO:0004300	enoyl-CoA hydratase activity	-2.8	7.3	4.8	-1.1
GO Biological Processes	GO:0071941	nitrogen cycle metabolic process	-2.8	7.3	4.8	-1.1
GO Biological Processes	GO:0006591	ornithine metabolic process	-2.8	7.3	4.8	-1.1
GO Biological Processes	GO:1902732	positive regulation of chondrocyte proliferation	-2.8	7.3	4.8	-1.1
GO Molecular Functions	GO:0004129	cytochrome-c oxidase activity	-2.8	7.3	4.8	-1.1
GO Cellular Components	GO:0045240	dihydrolipoyl dehydrogenase complex	-2.8	7.3	4.8	-1.1
GO Biological Processes	GO:0000050	urea cycle	-2.8	7.3	4.8	-1.1
GO Molecular Functions	GO:0008376	acetylgalactosaminyltransferase activity	-2.8	4	4.1	-1.1
GO Molecular Functions	GO:0070566	adenylyltransferase activity	-2.8	4	4.1	-1.1
GO Biological Processes	GO:0001656	metanephros development	-2.8	2.7	3.7	-1.1
GO Biological Processes	GO:0034975	protein folding in endoplasmic reticulum	-2.8	11	5.3	-1.1
GO Biological Processes	GO:0072047	proximal/distal pattern formation involved in nephron development	-2.8	11	5.3	-1.1
GO Biological Processes	GO:0072081	specification of nephron tubule identity	-2.8	11	5.3	-1.1
GO Molecular Functions	GO:0035731	dinitrosyl-iron complex binding	-2.8	11	5.3	-1.1
GO Cellular Components	GO:0000275	mitochondrial proton-transporting ATP synthase complex, catalytic sector F(1)	-2.8	11	5.3	-1.1
GO Biological Processes	GO:0001916	positive regulation of T cell mediated cytotoxicity	-2.8	3.2	3.8	-1.1
GO Molecular Functions	GO:0016684	oxidoreductase activity, acting on peroxide as acceptor	-2.8	3	3.7	-1.1
GO Molecular Functions	GO:0042287	MHC protein binding	-2.8	3	3.7	-1.1
GO Biological Processes	GO:1903789	regulation of amino acid transmembrane transport	-2.8	5.3	4.3	-1.1
GO Biological Processes	GO:0010958	regulation of amino acid import across plasma membrane	-2.8	5.3	4.3	-1.1
GO Molecular Functions	GO:0005346	purine ribonucleotide transmembrane transporter activity	-2.8	5.3	4.3	-1.1
GO Biological Processes	GO:0098761	cellular response to interleukin-7	-2.8	5.3	4.3	-1.1
GO Biological Processes	GO:0098760	response to interleukin-7	-2.8	5.3	4.3	-1.1
GO Molecular Functions	GO:0000295	adenine nucleotide transmembrane transporter activity	-2.8	5.3	4.3	-1.1
GO Biological Processes	GO:0009225	nucleotide-sugar metabolic process	-2.7	3.9	4	-1
GO Biological Processes	GO:0002486	antigen processing and presentation of endogenous peptide antigen via MHC class I via ER pathway, TAP-independent	-2.7	3.9	4	-1
GO Biological Processes	GO:0060487	lung epithelial cell differentiation	-2.7	3.9	4	-1
GO Biological Processes	GO:0007595	lactation	-2.7	3.9	4	-1
GO Biological Processes	GO:0014742	positive regulation of muscle hypertrophy	-2.7	3.5	3.9	-1
GO Biological Processes	GO:0072655	establishment of protein localization to mitochondrion	-2.7	2.8	3.6	-1
GO Biological Processes	GO:0032481	positive regulation of type I interferon production	-2.7	2.8	3.6	-1
GO Biological Processes	GO:0014902	myotube differentiation	-2.7	2.6	3.6	-1
GO Biological Processes	GO:0090303	positive regulation of wound healing	-2.7	2.9	3.7	-1
GO Molecular Functions	GO:0030544	Hsp70 protein binding	-2.7	3.1	3.7	-1
GO Biological Processes	GO:0071392	cellular response to estradiol stimulus	-2.7	4.4	4.1	-1
GO Biological Processes	GO:0006760	folic acid-containing compound metabolic process	-2.7	4.4	4.1	-1
GO Biological Processes	GO:0044272	sulfur compound biosynthetic process	-2.7	2.6	3.5	-1
GO Biological Processes	GO:1903959	regulation of anion transmembrane transport	-2.7	3.7	3.9	-0.99
GO Biological Processes	GO:0002484	antigen processing and presentation of endogenous peptide antigen via MHC class I via ER pathway	-2.7	3.7	3.9	-0.99
GO Biological Processes	GO:0060479	lung cell differentiation	-2.7	3.7	3.9	-0.99
GO Cellular Components	GO:0101031	chaperone complex	-2.7	3.7	3.9	-0.99
GO Biological Processes	GO:0002476	antigen processing and presentation of endogenous peptide antigen via MHC class Ib	-2.7	3.7	3.9	-0.99
GO Biological Processes	GO:0044788	modulation by host of viral process	-2.7	3.7	3.9	-0.99
GO Molecular Functions	GO:0016675	oxidoreductase activity, acting on a heme group of donors	-2.7	6.6	4.5	-0.98
GO Biological Processes	GO:1901029	negative regulation of mitochondrial outer membrane permeabilization involved in apoptotic signaling pathway	-2.7	6.6	4.5	-0.98
GO Molecular Functions	GO:0016671	oxidoreductase activity, acting on a sulfur group of donors, disulfide as acceptor	-2.7	6.6	4.5	-0.98
GO Biological Processes	GO:0006107	oxaloacetate metabolic process	-2.7	6.6	4.5	-0.98
GO Biological Processes	GO:0045912	negative regulation of carbohydrate metabolic process	-2.7	3.1	3.7	-0.98
GO Biological Processes	GO:0032355	response to estradiol	-2.7	3.1	3.7	-0.98
GO Biological Processes	GO:0006006	glucose metabolic process	-2.7	2.3	3.4	-0.98
GO Molecular Functions	GO:0003725	double-stranded RNA binding	-2.6	2.6	3.5	-0.97
GO Biological Processes	GO:0046385	deoxyribose phosphate biosynthetic process	-2.6	5.1	4.1	-0.97
GO Biological Processes	GO:0009265	2'-deoxyribonucleotide biosynthetic process	-2.6	5.1	4.1	-0.97
GO Biological Processes	GO:0070417	cellular response to cold	-2.6	5.1	4.1	-0.97
GO Biological Processes	GO:0009263	deoxyribonucleotide biosynthetic process	-2.6	5.1	4.1	-0.97
GO Biological Processes	GO:0006941	striated muscle contraction	-2.6	2.4	3.4	-0.96
GO Cellular Components	GO:0046930	pore complex	-2.6	4.2	3.9	-0.95
GO Biological Processes	GO:0045047	protein targeting to ER	-2.6	3.3	3.7	-0.95
GO Biological Processes	GO:0046320	regulation of fatty acid oxidation	-2.6	3.3	3.7	-0.95
GO Molecular Functions	GO:0015036	disulfide oxidoreductase activity	-2.6	3.3	3.7	-0.95
GO Biological Processes	GO:0032330	regulation of chondrocyte differentiation	-2.6	3	3.6	-0.94
GO Molecular Functions	GO:0016790	thiolester hydrolase activity	-2.6	3	3.6	-0.94
GO Biological Processes	GO:0010611	regulation of cardiac muscle hypertrophy	-2.6	2.7	3.5	-0.94
GO Biological Processes	GO:0043500	muscle adaptation	-2.6	3.6	3.8	-0.94
GO Cellular Components	GO:0048770	pigment granule	-2.6	3.6	3.8	-0.94
GO Cellular Components	GO:0042470	melanosome	-2.6	3.6	3.8	-0.94
GO Biological Processes	GO:0002428	antigen processing and presentation of peptide antigen via MHC class Ib	-2.6	3.6	3.8	-0.94
GO Biological Processes	GO:0005996	monosaccharide metabolic process	-2.6	2	3.3	-0.94
GO Biological Processes	GO:0009636	response to toxic substance	-2.6	2.3	3.3	-0.93
GO Biological Processes	GO:0051147	regulation of muscle cell differentiation	-2.6	2.1	3.3	-0.92
GO Biological Processes	GO:0006096	glycolytic process	-2.5	3.2	3.6	-0.9
GO Biological Processes	GO:0010823	negative regulation of mitochondrion organization	-2.5	3	3.5	-0.9
GO Biological Processes	GO:0003164	His-Purkinje system development	-2.5	9.1	4.8	-0.9
GO Molecular Functions	GO:0034604	pyruvate dehydrogenase (NAD+) activity	-2.5	9.1	4.8	-0.9
GO Cellular Components	GO:0045252	oxoglutarate dehydrogenase complex	-2.5	9.1	4.8	-0.9
GO Molecular Functions	GO:0034603	pyruvate dehydrogenase [NAD(P)+] activity	-2.5	9.1	4.8	-0.9
GO Molecular Functions	GO:0004738	pyruvate dehydrogenase activity	-2.5	9.1	4.8	-0.9
GO Molecular Functions	GO:0036402	proteasome-activating activity	-2.5	9.1	4.8	-0.9
GO Biological Processes	GO:0070584	mitochondrion morphogenesis	-2.5	4	3.8	-0.89
GO Molecular Functions	GO:0004602	glutathione peroxidase activity	-2.5	4	3.8	-0.89
GO Cellular Components	GO:0030670	phagocytic vesicle membrane	-2.5	4	3.8	-0.89
GO Biological Processes	GO:1990845	adaptive thermogenesis	-2.5	4	3.8	-0.89
GO Biological Processes	GO:1904251	regulation of bile acid metabolic process	-2.5	4.8	4	-0.89
GO Molecular Functions	GO:0048038	quinone binding	-2.5	4.8	4	-0.89
GO Biological Processes	GO:0006614	SRP-dependent cotranslational protein targeting to membrane	-2.5	4.8	4	-0.89
GO Molecular Functions	GO:0015216	purine nucleotide transmembrane transporter activity	-2.5	4.8	4	-0.89
GO Biological Processes	GO:0006734	NADH metabolic process	-2.5	3.5	3.7	-0.88
GO Biological Processes	GO:0002709	regulation of T cell mediated immunity	-2.5	2.3	3.3	-0.88
GO Molecular Functions	GO:0005200	structural constituent of cytoskeleton	-2.5	2.8	3.4	-0.88
GO Biological Processes	GO:0010822	positive regulation of mitochondrion organization	-2.5	2.6	3.4	-0.88
GO Biological Processes	GO:0033632	regulation of cell-cell adhesion mediated by integrin	-2.5	6.1	4.2	-0.88
GO Cellular Components	GO:0034663	endoplasmic reticulum chaperone complex	-2.5	6.1	4.2	-0.88
GO Molecular Functions	GO:0005347	ATP transmembrane transporter activity	-2.5	6.1	4.2	-0.88
GO Biological Processes	GO:0014874	response to stimulus involved in regulation of muscle adaptation	-2.5	6.1	4.2	-0.88
GO Biological Processes	GO:0044262	cellular carbohydrate metabolic process	-2.5	2.1	3.2	-0.87
GO Biological Processes	GO:0008089	anterograde axonal transport	-2.5	3.2	3.5	-0.86
GO Biological Processes	GO:0006757	ATP generation from ADP	-2.5	3.2	3.5	-0.86
GO Biological Processes	GO:0009132	nucleoside diphosphate metabolic process	-2.5	2.5	3.3	-0.85
GO Biological Processes	GO:0050891	multicellular organismal water homeostasis	-2.5	2.7	3.4	-0.85
GO Cellular Components	GO:0005793	endoplasmic reticulum-Golgi intermediate compartment	-2.5	2.6	3.3	-0.84
GO Biological Processes	GO:0061041	regulation of wound healing	-2.4	2.1	3.2	-0.84
GO Molecular Functions	GO:0015035	protein-disulfide reductase activity	-2.4	3.4	3.6	-0.83
GO Biological Processes	GO:0009066	aspartate family amino acid metabolic process	-2.4	3.4	3.6	-0.83
GO Molecular Functions	GO:0030280	structural constituent of skin epidermis	-2.4	3.4	3.6	-0.83
GO Biological Processes	GO:0035637	multicellular organismal signaling	-2.4	2.2	3.2	-0.83
GO Molecular Functions	GO:0009678	pyrophosphate hydrolysis-driven proton transmembrane transporter activity	-2.4	3.9	3.7	-0.83
GO Biological Processes	GO:0002063	chondrocyte development	-2.4	3.9	3.7	-0.83
GO Cellular Components	GO:0031907	microbody lumen	-2.4	3.9	3.7	-0.83
GO Molecular Functions	GO:0015605	organophosphate ester transmembrane transporter activity	-2.4	3.9	3.7	-0.83
GO Cellular Components	GO:0005782	peroxisomal matrix	-2.4	3.9	3.7	-0.83
GO Cellular Components	GO:0031233	intrinsic component of external side of plasma membrane	-2.4	3.9	3.7	-0.83
GO Biological Processes	GO:0031032	actomyosin structure organization	-2.4	2.3	3.2	-0.83
GO Molecular Functions	GO:0016667	oxidoreductase activity, acting on a sulfur group of donors	-2.4	2.9	3.4	-0.83
GO Biological Processes	GO:0006626	protein targeting to mitochondrion	-2.4	2.9	3.4	-0.83
GO Molecular Functions	GO:0019829	ATPase-coupled cation transmembrane transporter activity	-2.4	2.9	3.4	-0.83
GO Biological Processes	GO:0009067	aspartate family amino acid biosynthetic process	-2.4	4.5	3.8	-0.82
GO Biological Processes	GO:0009083	branched-chain amino acid catabolic process	-2.4	4.5	3.8	-0.82
GO Biological Processes	GO:0006071	glycerol metabolic process	-2.4	4.5	3.8	-0.82
GO Biological Processes	GO:0061620	glycolytic process through glucose-6-phosphate	-2.4	4.5	3.8	-0.82
GO Biological Processes	GO:0032400	melanosome localization	-2.4	4.5	3.8	-0.82
GO Biological Processes	GO:0031670	cellular response to nutrient	-2.4	4.5	3.8	-0.82
GO Biological Processes	GO:0006613	cotranslational protein targeting to membrane	-2.4	4.5	3.8	-0.82
GO Biological Processes	GO:0009135	purine nucleoside diphosphate metabolic process	-2.4	2.8	3.4	-0.79
GO Biological Processes	GO:0001914	regulation of T cell mediated cytotoxicity	-2.4	2.8	3.4	-0.79
GO Biological Processes	GO:0009179	purine ribonucleoside diphosphate metabolic process	-2.4	2.8	3.4	-0.79
GO Biological Processes	GO:0070059	intrinsic apoptotic signaling pathway in response to endoplasmic reticulum stress	-2.4	3.4	3.5	-0.78
GO Molecular Functions	GO:0016835	carbon-oxygen lyase activity	-2.4	2.5	3.2	-0.78
GO Cellular Components	GO:0030315	T-tubule	-2.4	2.6	3.3	-0.78
GO Biological Processes	GO:0072599	establishment of protein localization to endoplasmic reticulum	-2.4	3	3.4	-0.78
GO Biological Processes	GO:0035272	exocrine system development	-2.4	3	3.4	-0.78
GO Cellular Components	GO:0009295	nucleoid	-2.4	3	3.4	-0.78
GO Cellular Components	GO:0042645	mitochondrial nucleoid	-2.4	3	3.4	-0.78
GO Biological Processes	GO:0033273	response to vitamin	-2.4	3.8	3.6	-0.78
GO Biological Processes	GO:1901679	nucleotide transmembrane transport	-2.4	5.6	4	-0.78
GO Biological Processes	GO:0048742	regulation of skeletal muscle fiber development	-2.4	5.6	4	-0.78
GO Biological Processes	GO:1901142	insulin metabolic process	-2.4	5.6	4	-0.78
GO Molecular Functions	GO:0005542	folic acid binding	-2.4	5.6	4	-0.78
GO Cellular Components	GO:0045263	proton-transporting ATP synthase complex, coupling factor F(o)	-2.4	5.6	4	-0.78
GO Cellular Components	GO:0005882	intermediate filament	-2.4	2.1	3.1	-0.77
GO Cellular Components	GO:0030667	secretory granule membrane	-2.3	2.4	3.2	-0.77
GO Biological Processes	GO:0002639	positive regulation of immunoglobulin production	-2.3	2.8	3.3	-0.75
GO Biological Processes	GO:0045071	negative regulation of viral genome replication	-2.3	2.8	3.3	-0.75
GO Molecular Functions	GO:0016860	intramolecular oxidoreductase activity	-2.3	2.8	3.3	-0.75
GO Biological Processes	GO:0051149	positive regulation of muscle cell differentiation	-2.3	2.5	3.2	-0.75
GO Biological Processes	GO:0030433	ubiquitin-dependent ERAD pathway	-2.3	2.5	3.2	-0.75
GO Cellular Components	GO:0005923	bicellular tight junction	-2.3	2.1	3.1	-0.75
GO Biological Processes	GO:0009185	ribonucleoside diphosphate metabolic process	-2.3	2.6	3.2	-0.74
GO Molecular Functions	GO:0045182	translation regulator activity	-2.3	2	3	-0.74
GO Biological Processes	GO:0071616	acyl-CoA biosynthetic process	-2.3	4.3	3.7	-0.74
GO Biological Processes	GO:0035384	thioester biosynthetic process	-2.3	4.3	3.7	-0.74
GO Biological Processes	GO:0051875	pigment granule localization	-2.3	4.3	3.7	-0.74
GO Biological Processes	GO:0015868	purine ribonucleotide transport	-2.3	4.3	3.7	-0.74
GO Molecular Functions	GO:0043531	ADP binding	-2.3	3.3	3.4	-0.74
GO Molecular Functions	GO:0051539	4 iron, 4 sulfur cluster binding	-2.3	3.3	3.4	-0.74
GO Biological Processes	GO:0046655	folic acid metabolic process	-2.3	7.8	4.3	-0.74
GO Biological Processes	GO:0006573	valine metabolic process	-2.3	7.8	4.3	-0.74
GO Molecular Functions	GO:0031433	telethonin binding	-2.3	7.8	4.3	-0.74
GO Molecular Functions	GO:0034235	GPI anchor binding	-2.3	7.8	4.3	-0.74
GO Molecular Functions	GO:0003985	acetyl-CoA C-acetyltransferase activity	-2.3	7.8	4.3	-0.74
GO Cellular Components	GO:0005967	mitochondrial pyruvate dehydrogenase complex	-2.3	7.8	4.3	-0.74
GO Biological Processes	GO:0033634	positive regulation of cell-cell adhesion mediated by integrin	-2.3	7.8	4.3	-0.74
GO Biological Processes	GO:0043558	regulation of translational initiation in response to stress	-2.3	7.8	4.3	-0.74
GO Biological Processes	GO:0016338	calcium-independent cell-cell adhesion via plasma membrane cell-adhesion molecules	-2.3	7.8	4.3	-0.74
GO Molecular Functions	GO:0004064	arylesterase activity	-2.3	7.8	4.3	-0.74
GO Biological Processes	GO:0044070	regulation of anion transport	-2.3	2.2	3.1	-0.74
GO Cellular Components	GO:0005902	microvillus	-2.3	2.3	3.1	-0.74
GO Biological Processes	GO:0007009	plasma membrane organization	-2.3	2	3	-0.73
GO Biological Processes	GO:0002711	positive regulation of T cell mediated immunity	-2.3	2.4	3.2	-0.73
GO Biological Processes	GO:1900076	regulation of cellular response to insulin stimulus	-2.3	2.4	3.2	-0.73
GO Biological Processes	GO:0007007	inner mitochondrial membrane organization	-2.3	3.6	3.5	-0.73
GO Molecular Functions	GO:0051393	alpha-actinin binding	-2.3	3.6	3.5	-0.73
GO Molecular Functions	GO:0015662	P-type ion transporter activity	-2.3	3.6	3.5	-0.73
GO Molecular Functions	GO:0140358	P-type transmembrane transporter activity	-2.3	3.6	3.5	-0.73
GO Biological Processes	GO:0042558	pteridine-containing compound metabolic process	-2.3	3.6	3.5	-0.73
GO Molecular Functions	GO:0031072	heat shock protein binding	-2.3	2	3	-0.71
GO Molecular Functions	GO:0042805	actinin binding	-2.2	3.2	3.3	-0.69
GO Biological Processes	GO:0002832	negative regulation of response to biotic stimulus	-2.2	2.1	3	-0.69
GO Biological Processes	GO:0015867	ATP transport	-2.2	5.2	3.8	-0.69
GO Biological Processes	GO:0046459	short-chain fatty acid metabolic process	-2.2	5.2	3.8	-0.69
GO Molecular Functions	GO:0031748	D1 dopamine receptor binding	-2.2	5.2	3.8	-0.69
GO Biological Processes	GO:0070972	protein localization to endoplasmic reticulum	-2.2	2.5	3.1	-0.69
GO Biological Processes	GO:0019226	transmission of nerve impulse	-2.2	2.5	3.1	-0.69
GO Biological Processes	GO:0022600	digestive system process	-2.2	2.5	3.1	-0.69
GO Biological Processes	GO:0120193	tight junction organization	-2.2	2.5	3.1	-0.69
GO Biological Processes	GO:0032479	regulation of type I interferon production	-2.2	2.2	3	-0.69
GO Molecular Functions	GO:0042626	ATPase-coupled transmembrane transporter activity	-2.2	2.2	3	-0.69
GO Biological Processes	GO:0003015	heart process	-2.2	2.2	3	-0.69
GO Biological Processes	GO:0034143	regulation of toll-like receptor 4 signaling pathway	-2.2	4.1	3.5	-0.68
GO Biological Processes	GO:0050849	negative regulation of calcium-mediated signaling	-2.2	4.1	3.5	-0.68
GO Biological Processes	GO:0032941	secretion by tissue	-2.2	4.1	3.5	-0.68
GO Biological Processes	GO:0008090	retrograde axonal transport	-2.2	4.1	3.5	-0.68
GO Molecular Functions	GO:0140103	catalytic activity, acting on a glycoprotein	-2.2	4.1	3.5	-0.68
GO Biological Processes	GO:0061615	glycolytic process through fructose-6-phosphate	-2.2	4.1	3.5	-0.68
GO Biological Processes	GO:0060307	regulation of ventricular cardiac muscle cell membrane repolarization	-2.2	4.1	3.5	-0.68
GO Biological Processes	GO:0015865	purine nucleotide transport	-2.2	4.1	3.5	-0.68
GO Biological Processes	GO:0035634	response to stilbenoid	-2.2	4.1	3.5	-0.68
GO Biological Processes	GO:0072079	nephron tubule formation	-2.2	4.1	3.5	-0.68
GO Biological Processes	GO:0034030	ribonucleoside bisphosphate biosynthetic process	-2.2	3.5	3.4	-0.68
GO Biological Processes	GO:0034033	purine nucleoside bisphosphate biosynthetic process	-2.2	3.5	3.4	-0.68
GO Biological Processes	GO:1903579	negative regulation of ATP metabolic process	-2.2	3.5	3.4	-0.68
GO Biological Processes	GO:0071763	nuclear membrane organization	-2.2	3.5	3.4	-0.68
GO Molecular Functions	GO:0016289	CoA hydrolase activity	-2.2	3.5	3.4	-0.68
GO Biological Processes	GO:0033866	nucleoside bisphosphate biosynthetic process	-2.2	3.5	3.4	-0.68
GO Biological Processes	GO:0015721	bile acid and bile salt transport	-2.2	3.5	3.4	-0.68
GO Molecular Functions	GO:0004364	glutathione transferase activity	-2.2	3.5	3.4	-0.68
GO Biological Processes	GO:0051205	protein insertion into membrane	-2.2	2.9	3.2	-0.66
GO Biological Processes	GO:0036503	ERAD pathway	-2.2	2.3	3	-0.66
GO Biological Processes	GO:0007422	peripheral nervous system development	-2.2	2.5	3.1	-0.66
GO Biological Processes	GO:0051154	negative regulation of striated muscle cell differentiation	-2.2	3.1	3.3	-0.65
GO Biological Processes	GO:0010613	positive regulation of cardiac muscle hypertrophy	-2.2	3.1	3.3	-0.65
GO Biological Processes	GO:0046850	regulation of bone remodeling	-2.2	2.6	3.1	-0.65
GO Biological Processes	GO:0016052	carbohydrate catabolic process	-2.2	2.4	3	-0.64
GO Biological Processes	GO:0034103	regulation of tissue remodeling	-2.2	2.4	3	-0.64
GO Cellular Components	GO:0099061	integral component of postsynaptic density membrane	-2.1	2.5	3	-0.62
GO Biological Processes	GO:0045124	regulation of bone resorption	-2.1	2.8	3.1	-0.62
GO Biological Processes	GO:0061050	regulation of cell growth involved in cardiac muscle cell development	-2.1	3.4	3.3	-0.62
GO Biological Processes	GO:0032292	peripheral nervous system axon ensheathment	-2.1	3.4	3.3	-0.62
GO Biological Processes	GO:0022011	myelination in peripheral nervous system	-2.1	3.4	3.3	-0.62
GO Biological Processes	GO:0009065	glutamine family amino acid catabolic process	-2.1	4	3.4	-0.61
GO Molecular Functions	GO:0015215	nucleotide transmembrane transporter activity	-2.1	4	3.4	-0.61
GO Molecular Functions	GO:0016209	antioxidant activity	-2.1	2.3	3	-0.61
GO Biological Processes	GO:0042632	cholesterol homeostasis	-2.1	2.2	2.9	-0.61
GO Molecular Functions	GO:0016453	C-acetyltransferase activity	-2.1	6.8	4	-0.61
GO Cellular Components	GO:0072669	tRNA-splicing ligase complex	-2.1	6.8	4	-0.61
GO Biological Processes	GO:0042760	very long-chain fatty acid catabolic process	-2.1	6.8	4	-0.61
GO Cellular Components	GO:0045254	pyruvate dehydrogenase complex	-2.1	6.8	4	-0.61
GO Molecular Functions	GO:0003997	acyl-CoA oxidase activity	-2.1	6.8	4	-0.61
GO Biological Processes	GO:0032534	regulation of microvillus assembly	-2.1	6.8	4	-0.61
GO Biological Processes	GO:0006108	malate metabolic process	-2.1	6.8	4	-0.61
GO Molecular Functions	GO:0035529	NADH pyrophosphatase activity	-2.1	6.8	4	-0.61
GO Biological Processes	GO:0061684	chaperone-mediated autophagy	-2.1	6.8	4	-0.61
GO Biological Processes	GO:0120188	regulation of bile acid secretion	-2.1	6.8	4	-0.61
GO Biological Processes	GO:0014866	skeletal myofibril assembly	-2.1	6.8	4	-0.61
GO Biological Processes	GO:0006525	arginine metabolic process	-2.1	4.8	3.6	-0.61
GO Biological Processes	GO:0010832	negative regulation of myotube differentiation	-2.1	4.8	3.6	-0.61
GO Biological Processes	GO:0060700	regulation of ribonuclease activity	-2.1	4.8	3.6	-0.61
GO Biological Processes	GO:0006085	acetyl-CoA biosynthetic process	-2.1	4.8	3.6	-0.61
GO Biological Processes	GO:0032530	regulation of microvillus organization	-2.1	4.8	3.6	-0.61
GO Biological Processes	GO:0010737	protein kinase A signaling	-2.1	4.8	3.6	-0.61
GO Biological Processes	GO:0060048	cardiac muscle contraction	-2.1	2.4	3	-0.6
GO Biological Processes	GO:0030104	water homeostasis	-2.1	2.4	3	-0.6
GO Cellular Components	GO:0098839	postsynaptic density membrane	-2.1	2.2	2.9	-0.59
GO Biological Processes	GO:0055092	sterol homeostasis	-2.1	2.2	2.9	-0.59
GO Biological Processes	GO:1905954	positive regulation of lipid localization	-2.1	2.1	2.8	-0.58
GO Biological Processes	GO:0055094	response to lipoprotein particle	-2.1	3.3	3.2	-0.57
GO Molecular Functions	GO:0016628	oxidoreductase activity, acting on the CH-CH group of donors, NAD or NADP as acceptor	-2.1	3.3	3.2	-0.57
GO Biological Processes	GO:0051881	regulation of mitochondrial membrane potential	-2.1	2.3	2.9	-0.55
GO Biological Processes	GO:0009081	branched-chain amino acid metabolic process	-2.1	3.8	3.3	-0.55
GO Cellular Components	GO:0031307	integral component of mitochondrial outer membrane	-2.1	3.8	3.3	-0.55
GO Biological Processes	GO:0006536	glutamate metabolic process	-2.1	3.8	3.3	-0.55
GO Biological Processes	GO:2000345	regulation of hepatocyte proliferation	-2.1	3.8	3.3	-0.55
GO Biological Processes	GO:0048643	positive regulation of skeletal muscle tissue development	-2.1	3.8	3.3	-0.55
GO Biological Processes	GO:0002702	positive regulation of production of molecular mediator of immune response	-2.1	2	2.8	-0.55
GO Biological Processes	GO:0046031	ADP metabolic process	-2	2.7	3	-0.55
GO Molecular Functions	GO:0070403	NAD+ binding	-2	4.5	3.4	-0.52
GO Biological Processes	GO:0019896	axonal transport of mitochondrion	-2	4.5	3.4	-0.52
GO Molecular Functions	GO:0043024	ribosomal small subunit binding	-2	4.5	3.4	-0.52
GO Biological Processes	GO:0070857	regulation of bile acid biosynthetic process	-2	4.5	3.4	-0.52
GO Biological Processes	GO:0032402	melanosome transport	-2	4.5	3.4	-0.52
GO Biological Processes	GO:0014733	regulation of skeletal muscle adaptation	-2	4.5	3.4	-0.52
GO Biological Processes	GO:0006544	glycine metabolic process	-2	4.5	3.4	-0.52
GO Biological Processes	GO:0072350	tricarboxylic acid metabolic process	-2	4.5	3.4	-0.52
GO Cellular Components	GO:0042101	T cell receptor complex	-2	4.5	3.4	-0.52
GO Biological Processes	GO:0044794	positive regulation by host of viral process	-2	4.5	3.4	-0.52
GO Biological Processes	GO:0045922	negative regulation of fatty acid metabolic process	-2	3.2	3.1	-0.52
GO Biological Processes	GO:0034340	response to type I interferon	-2	3.2	3.1	-0.52
GO Biological Processes	GO:0045933	positive regulation of muscle contraction	-2	2.6	2.9	-0.51
GO Biological Processes	GO:0036315	cellular response to sterol	-2	3.6	3.2	-0.49
GO Cellular Components	GO:0031306	intrinsic component of mitochondrial outer membrane	-2	3.6	3.2	-0.49
GO Molecular Functions	GO:0016863	intramolecular oxidoreductase activity, transposing C=C bonds	-2	3.6	3.2	-0.49
GO Biological Processes	GO:1901028	regulation of mitochondrial outer membrane permeabilization involved in apoptotic signaling pathway	-2	3.6	3.2	-0.49
GO Cellular Components	GO:0042588	zymogen granule	-2	3.6	3.2	-0.49
GO Biological Processes	GO:0002082	regulation of oxidative phosphorylation	-2	3.6	3.2	-0.49
GO Biological Processes	GO:0032648	regulation of interferon-beta production	-2	2.4	2.9	-0.48
GO Biological Processes	GO:0006040	amino sugar metabolic process	-2	2.8	3	-0.48
GO Biological Processes	GO:0060428	lung epithelium development	-2	2.8	3	-0.48
GO Biological Processes	GO:0070884	regulation of calcineurin-NFAT signaling cascade	-2	2.8	3	-0.48
GO Biological Processes	GO:0072048	renal system pattern specification	-2	6.1	3.7	-0.48
GO Biological Processes	GO:0016559	peroxisome fission	-2	6.1	3.7	-0.48
GO Biological Processes	GO:0048170	positive regulation of long-term neuronal synaptic plasticity	-2	6.1	3.7	-0.48
GO Biological Processes	GO:0032964	collagen biosynthetic process	-2	6.1	3.7	-0.48
GO Biological Processes	GO:0006032	chitin catabolic process	-2	6.1	3.7	-0.48
GO Biological Processes	GO:0061004	pattern specification involved in kidney development	-2	6.1	3.7	-0.48
GO Biological Processes	GO:0044857	plasma membrane raft organization	-2	6.1	3.7	-0.48
GO Biological Processes	GO:0002732	positive regulation of dendritic cell cytokine production	-2	6.1	3.7	-0.48
GO Biological Processes	GO:0006030	chitin metabolic process	-2	6.1	3.7	-0.48
GO Biological Processes	GO:0003433	chondrocyte development involved in endochondral bone morphogenesis	-2	6.1	3.7	-0.48
GO Biological Processes	GO:0043569	negative regulation of insulin-like growth factor receptor signaling pathway	-2	6.1	3.7	-0.48
GO Biological Processes	GO:0033059	cellular pigmentation	-2	2.6	2.9	-0.48
GO Molecular Functions	GO:0019003	GDP binding	-2	2.3	2.8	-0.48
GO Biological Processes	GO:0007586	digestion	-2	2.2	2.8	-0.48
GO Biological Processes	GO:0042278	purine nucleoside metabolic process	-1.9	3.1	3	-0.47
GO Biological Processes	GO:0006739	NADP metabolic process	-1.9	3.1	3	-0.47
GO Molecular Functions	GO:0001530	lipopolysaccharide binding	-1.9	3.1	3	-0.47
GO Biological Processes	GO:0014044	Schwann cell development	-1.9	3.1	3	-0.47
GO Cellular Components	GO:0099146	intrinsic component of postsynaptic density membrane	-1.9	2.3	2.8	-0.44
GO Biological Processes	GO:0002070	epithelial cell maturation	-1.9	4.3	3.3	-0.44
GO Molecular Functions	GO:0016646	oxidoreductase activity, acting on the CH-NH group of donors, NAD or NADP as acceptor	-1.9	4.3	3.3	-0.44
GO Biological Processes	GO:0045820	negative regulation of glycolytic process	-1.9	4.3	3.3	-0.44
GO Biological Processes	GO:0051904	pigment granule transport	-1.9	4.3	3.3	-0.44
GO Molecular Functions	GO:0004029	aldehyde dehydrogenase (NAD+) activity	-1.9	4.3	3.3	-0.44
GO Biological Processes	GO:0032401	establishment of melanosome localization	-1.9	4.3	3.3	-0.44
GO Biological Processes	GO:0106056	regulation of calcineurin-mediated signaling	-1.9	2.8	2.9	-0.44
GO Biological Processes	GO:0045780	positive regulation of bone resorption	-1.9	3.5	3.1	-0.44
GO Molecular Functions	GO:0046979	TAP2 binding	-1.9	3.5	3.1	-0.44
GO Biological Processes	GO:0042133	neurotransmitter metabolic process	-1.9	3.5	3.1	-0.44
GO Biological Processes	GO:0099623	regulation of cardiac muscle cell membrane repolarization	-1.9	3.5	3.1	-0.44
GO Cellular Components	GO:0031970	organelle envelope lumen	-1.9	2.1	2.7	-0.43
GO Biological Processes	GO:0071402	cellular response to lipoprotein particle stimulus	-1.9	3	2.9	-0.42
GO Biological Processes	GO:0042398	cellular modified amino acid biosynthetic process	-1.9	3	2.9	-0.42
GO Biological Processes	GO:0051647	nucleus localization	-1.9	3	2.9	-0.42
GO Biological Processes	GO:0120192	tight junction assembly	-1.9	2.4	2.8	-0.42
GO Biological Processes	GO:0050709	negative regulation of protein secretion	-1.9	2.2	2.7	-0.42
GO Biological Processes	GO:0006694	steroid biosynthetic process	-1.9	2.1	2.6	-0.4
GO Cellular Components	GO:0060170	ciliary membrane	-1.9	2.5	2.8	-0.4
GO Biological Processes	GO:0010559	regulation of glycoprotein biosynthetic process	-1.9	2.7	2.8	-0.4
GO Biological Processes	GO:0035774	positive regulation of insulin secretion involved in cellular response to glucose stimulus	-1.9	2.7	2.8	-0.4
GO Biological Processes	GO:0032069	regulation of nuclease activity	-1.8	3.4	3	-0.38
GO Biological Processes	GO:1901071	glucosamine-containing compound metabolic process	-1.8	3.4	3	-0.38
GO Biological Processes	GO:0006862	nucleotide transport	-1.8	3.4	3	-0.38
GO Molecular Functions	GO:0046977	TAP binding	-1.8	3.4	3	-0.38
GO Molecular Functions	GO:0046978	TAP1 binding	-1.8	3.4	3	-0.38
GO Biological Processes	GO:0061384	heart trabecula morphogenesis	-1.8	2.9	2.9	-0.38
GO Biological Processes	GO:1900103	positive regulation of endoplasmic reticulum unfolded protein response	-1.8	5.5	3.4	-0.38
GO Molecular Functions	GO:0001094	TFIID-class transcription factor complex binding	-1.8	5.5	3.4	-0.38
GO Biological Processes	GO:0002840	regulation of T cell mediated immune response to tumor cell	-1.8	5.5	3.4	-0.38
GO Biological Processes	GO:0006560	proline metabolic process	-1.8	5.5	3.4	-0.38
GO Molecular Functions	GO:0043878	glyceraldehyde-3-phosphate dehydrogenase (NAD+) (non-phosphorylating) activity	-1.8	5.5	3.4	-0.38
GO Biological Processes	GO:0009157	deoxyribonucleoside monophosphate biosynthetic process	-1.8	5.5	3.4	-0.38
GO Biological Processes	GO:0006388	tRNA splicing, via endonucleolytic cleavage and ligation	-1.8	5.5	3.4	-0.38
GO Molecular Functions	GO:0099528	G protein-coupled neurotransmitter receptor activity	-1.8	5.5	3.4	-0.38
GO Biological Processes	GO:0033539	fatty acid beta-oxidation using acyl-CoA dehydrogenase	-1.8	5.5	3.4	-0.38
GO Biological Processes	GO:0072070	loop of Henle development	-1.8	5.5	3.4	-0.38
GO Biological Processes	GO:0060433	bronchus development	-1.8	5.5	3.4	-0.38
GO Biological Processes	GO:0006616	SRP-dependent cotranslational protein targeting to membrane, translocation	-1.8	5.5	3.4	-0.38
GO Biological Processes	GO:0097067	cellular response to thyroid hormone stimulus	-1.8	5.5	3.4	-0.38
GO Biological Processes	GO:0032933	SREBP signaling pathway	-1.8	5.5	3.4	-0.38
GO Biological Processes	GO:0043278	response to morphine	-1.8	4	3.1	-0.38
GO Biological Processes	GO:0015701	bicarbonate transport	-1.8	4	3.1	-0.38
GO Biological Processes	GO:0008053	mitochondrial fusion	-1.8	4	3.1	-0.38
GO Biological Processes	GO:0051905	establishment of pigment granule localization	-1.8	4	3.1	-0.38
GO Biological Processes	GO:0043217	myelin maintenance	-1.8	4	3.1	-0.38
GO Molecular Functions	GO:0016290	palmitoyl-CoA hydrolase activity	-1.8	4	3.1	-0.38
GO Molecular Functions	GO:0043295	glutathione binding	-1.8	4	3.1	-0.38
GO Biological Processes	GO:0033628	regulation of cell adhesion mediated by integrin	-1.8	2.7	2.8	-0.37
GO Molecular Functions	GO:0015932	nucleobase-containing compound transmembrane transporter activity	-1.8	2.7	2.8	-0.37
GO Biological Processes	GO:0030193	regulation of blood coagulation	-1.8	2.3	2.7	-0.37
GO Molecular Functions	GO:0090079	translation regulator activity, nucleic acid binding	-1.8	2	2.6	-0.37
GO Biological Processes	GO:0060993	kidney morphogenesis	-1.8	2.1	2.6	-0.35
GO Biological Processes	GO:0015718	monocarboxylic acid transport	-1.8	2.1	2.6	-0.35
GO Biological Processes	GO:0046902	regulation of mitochondrial membrane permeability	-1.8	2.4	2.7	-0.34
GO Biological Processes	GO:0042102	positive regulation of T cell proliferation	-1.8	2	2.5	-0.34
GO Cellular Components	GO:0031672	A band	-1.8	2.9	2.8	-0.34
GO Biological Processes	GO:0010664	negative regulation of striated muscle cell apoptotic process	-1.8	2.9	2.8	-0.34
GO Molecular Functions	GO:0035591	signaling adaptor activity	-1.8	2.3	2.6	-0.34
GO Biological Processes	GO:0061035	regulation of cartilage development	-1.8	2.3	2.6	-0.34
GO Biological Processes	GO:0043297	apical junction assembly	-1.8	2.3	2.6	-0.34
GO Biological Processes	GO:0071637	regulation of monocyte chemotactic protein-1 production	-1.8	3.2	2.9	-0.33
GO Biological Processes	GO:0046128	purine ribonucleoside metabolic process	-1.8	3.2	2.9	-0.33
GO Cellular Components	GO:0031985	Golgi cisterna	-1.7	2.4	2.6	-0.31
GO Biological Processes	GO:0044091	membrane biogenesis	-1.7	2.4	2.6	-0.31
GO Molecular Functions	GO:0070003	threonine-type peptidase activity	-1.7	3.8	3	-0.31
GO Cellular Components	GO:0031430	M band	-1.7	3.8	3	-0.31
GO Molecular Functions	GO:0031492	nucleosomal DNA binding	-1.7	3.8	3	-0.31
GO Biological Processes	GO:0060009	Sertoli cell development	-1.7	3.8	3	-0.31
GO Molecular Functions	GO:1900750	oligopeptide binding	-1.7	3.8	3	-0.31
GO Molecular Functions	GO:0004030	aldehyde dehydrogenase [NAD(P)+] activity	-1.7	3.8	3	-0.31
GO Biological Processes	GO:0006541	glutamine metabolic process	-1.7	3.8	3	-0.31
GO Biological Processes	GO:0014072	response to isoquinoline alkaloid	-1.7	3.8	3	-0.31
GO Cellular Components	GO:0032585	multivesicular body membrane	-1.7	3.8	3	-0.31
GO Biological Processes	GO:1900046	regulation of hemostasis	-1.7	2.2	2.6	-0.31
GO Biological Processes	GO:0090559	regulation of membrane permeability	-1.7	2	2.5	-0.3
GO Biological Processes	GO:0046329	negative regulation of JNK cascade	-1.7	2.8	2.7	-0.3
GO Biological Processes	GO:1903018	regulation of glycoprotein metabolic process	-1.7	2.5	2.6	-0.3
GO Molecular Functions	GO:0004771	sterol esterase activity	-1.7	5	3.2	-0.29
GO Molecular Functions	GO:0016813	hydrolase activity, acting on carbon-nitrogen (but not peptide) bonds, in linear amidines	-1.7	5	3.2	-0.29
GO Molecular Functions	GO:0016634	oxidoreductase activity, acting on the CH-CH group of donors, oxygen as acceptor	-1.7	5	3.2	-0.29
GO Molecular Functions	GO:1901612	cardiolipin binding	-1.7	5	3.2	-0.29
GO Molecular Functions	GO:0008061	chitin binding	-1.7	5	3.2	-0.29
GO Biological Processes	GO:0048149	behavioral response to ethanol	-1.7	5	3.2	-0.29
GO Biological Processes	GO:0009415	response to water	-1.7	5	3.2	-0.29
GO Biological Processes	GO:0006957	complement activation, alternative pathway	-1.7	5	3.2	-0.29
GO Biological Processes	GO:1903332	regulation of protein folding	-1.7	5	3.2	-0.29
GO Biological Processes	GO:0032606	type I interferon production	-1.7	5	3.2	-0.29
GO Biological Processes	GO:0000394	RNA splicing, via endonucleolytic cleavage and ligation	-1.7	5	3.2	-0.29
GO Biological Processes	GO:0006750	glutathione biosynthetic process	-1.7	5	3.2	-0.29
GO Biological Processes	GO:0009221	pyrimidine deoxyribonucleotide biosynthetic process	-1.7	5	3.2	-0.29
GO Biological Processes	GO:0071658	regulation of IP-10 production	-1.7	5	3.2	-0.29
GO Biological Processes	GO:0071501	cellular response to sterol depletion	-1.7	5	3.2	-0.29
GO Cellular Components	GO:0042824	MHC class I peptide loading complex	-1.7	5	3.2	-0.29
GO Molecular Functions	GO:0047617	acyl-CoA hydrolase activity	-1.7	3.1	2.8	-0.29
GO Biological Processes	GO:0002888	positive regulation of myeloid leukocyte mediated immunity	-1.7	3.1	2.8	-0.29
GO Biological Processes	GO:1901863	positive regulation of muscle tissue development	-1.7	3.1	2.8	-0.29
GO Biological Processes	GO:0043457	regulation of cellular respiration	-1.7	2.3	2.6	-0.29
GO Cellular Components	GO:0030175	filopodium	-1.7	2	2.5	-0.28
GO Biological Processes	GO:0051646	mitochondrion localization	-1.7	2.5	2.6	-0.27
GO Biological Processes	GO:0006695	cholesterol biosynthetic process	-1.7	2.7	2.6	-0.26
GO Biological Processes	GO:0001659	temperature homeostasis	-1.7	2.7	2.6	-0.26
GO Biological Processes	GO:0014037	Schwann cell differentiation	-1.7	2.7	2.6	-0.26
GO Biological Processes	GO:1902653	secondary alcohol biosynthetic process	-1.7	2.7	2.6	-0.26
GO Molecular Functions	GO:0051117	ATPase binding	-1.7	2	2.4	-0.26
GO Biological Processes	GO:0050818	regulation of coagulation	-1.7	2.2	2.5	-0.26
GO Biological Processes	GO:1905897	regulation of response to endoplasmic reticulum stress	-1.7	2.2	2.5	-0.26
GO Biological Processes	GO:0070830	bicellular tight junction assembly	-1.7	2.3	2.5	-0.26
GO Molecular Functions	GO:0016765	transferase activity, transferring alkyl or aryl (other than methyl) groups	-1.7	2.3	2.5	-0.26
GO Biological Processes	GO:0090278	negative regulation of peptide hormone secretion	-1.7	2.3	2.5	-0.26
GO Biological Processes	GO:0003161	cardiac conduction system development	-1.7	3.6	2.8	-0.26
GO Cellular Components	GO:0005797	Golgi medial cisterna	-1.7	3.6	2.8	-0.26
GO Biological Processes	GO:0071397	cellular response to cholesterol	-1.7	3.6	2.8	-0.26
GO Biological Processes	GO:0098869	cellular oxidant detoxification	-1.7	3.6	2.8	-0.26
GO Molecular Functions	GO:0070628	proteasome binding	-1.7	3.6	2.8	-0.26
GO Biological Processes	GO:0000028	ribosomal small subunit assembly	-1.7	3.6	2.8	-0.26
GO Biological Processes	GO:0006620	post-translational protein targeting to endoplasmic reticulum membrane	-1.7	3.6	2.8	-0.26
GO Biological Processes	GO:0046653	tetrahydrofolate metabolic process	-1.7	3.6	2.8	-0.26
GO Molecular Functions	GO:0031489	myosin V binding	-1.7	3.6	2.8	-0.26
GO Biological Processes	GO:0044827	modulation by host of viral genome replication	-1.7	3.6	2.8	-0.26
GO Biological Processes	GO:0032042	mitochondrial DNA metabolic process	-1.7	3.6	2.8	-0.26
GO Biological Processes	GO:0061178	regulation of insulin secretion involved in cellular response to glucose stimulus	-1.6	2.1	2.4	-0.24
GO Biological Processes	GO:0032890	regulation of organic acid transport	-1.6	2.1	2.4	-0.24
GO Biological Processes	GO:0006612	protein targeting to membrane	-1.6	2.1	2.4	-0.24
GO Molecular Functions	GO:0043236	laminin binding	-1.6	3	2.7	-0.24
GO Biological Processes	GO:0032682	negative regulation of chemokine production	-1.6	3	2.7	-0.24
GO Biological Processes	GO:0019320	hexose catabolic process	-1.6	3	2.7	-0.24
GO Molecular Functions	GO:0051861	glycolipid binding	-1.6	3	2.7	-0.24
GO Biological Processes	GO:0072210	metanephric nephron development	-1.6	3	2.7	-0.24
GO Biological Processes	GO:0046676	negative regulation of insulin secretion	-1.6	2.4	2.5	-0.24
GO Biological Processes	GO:0051289	protein homotetramerization	-1.6	2.4	2.5	-0.24
GO Biological Processes	GO:0002062	chondrocyte differentiation	-1.6	2.2	2.4	-0.23
GO Molecular Functions	GO:0016875	ligase activity, forming carbon-oxygen bonds	-1.6	2.7	2.6	-0.23
GO Molecular Functions	GO:0046703	natural killer cell lectin-like receptor binding	-1.6	2.7	2.6	-0.23
GO Biological Processes	GO:0006418	tRNA aminoacylation for protein translation	-1.6	2.7	2.6	-0.23
GO Molecular Functions	GO:0004812	aminoacyl-tRNA ligase activity	-1.6	2.7	2.6	-0.23
GO Cellular Components	GO:0034709	methylosome	-1.6	4.5	3	-0.21
GO Molecular Functions	GO:0048407	platelet-derived growth factor binding	-1.6	4.5	3	-0.21
GO Biological Processes	GO:0090184	positive regulation of kidney development	-1.6	4.5	3	-0.21
GO Biological Processes	GO:0071712	ER-associated misfolded protein catabolic process	-1.6	4.5	3	-0.21
GO Cellular Components	GO:0000276	mitochondrial proton-transporting ATP synthase complex, coupling factor F(o)	-1.6	4.5	3	-0.21
GO Biological Processes	GO:0009084	glutamine family amino acid biosynthetic process	-1.6	4.5	3	-0.21
GO Biological Processes	GO:0006047	UDP-N-acetylglucosamine metabolic process	-1.6	4.5	3	-0.21
GO Biological Processes	GO:1903960	negative regulation of anion transmembrane transport	-1.6	4.5	3	-0.21
GO Cellular Components	GO:0005883	neurofilament	-1.6	4.5	3	-0.21
GO Biological Processes	GO:0009068	aspartate family amino acid catabolic process	-1.6	4.5	3	-0.21
GO Biological Processes	GO:1901072	glucosamine-containing compound catabolic process	-1.6	4.5	3	-0.21
GO Molecular Functions	GO:0004312	fatty acid synthase activity	-1.6	4.5	3	-0.21
GO Biological Processes	GO:0006991	response to sterol depletion	-1.6	4.5	3	-0.21
GO Biological Processes	GO:0042135	neurotransmitter catabolic process	-1.6	4.5	3	-0.21
GO Biological Processes	GO:2001225	regulation of chloride transport	-1.6	4.5	3	-0.21
GO Biological Processes	GO:0002792	negative regulation of peptide secretion	-1.6	2.2	2.4	-0.2
GO Biological Processes	GO:0036314	response to sterol	-1.6	2.9	2.6	-0.2
GO Molecular Functions	GO:0051959	dynein light intermediate chain binding	-1.6	2.9	2.6	-0.2
GO Molecular Functions	GO:0008200	ion channel inhibitor activity	-1.6	2.9	2.6	-0.2
GO Biological Processes	GO:0003085	negative regulation of systemic arterial blood pressure	-1.6	2.9	2.6	-0.2
GO Biological Processes	GO:0010310	regulation of hydrogen peroxide metabolic process	-1.6	3.5	2.7	-0.2
GO Biological Processes	GO:0006308	DNA catabolic process	-1.6	3.5	2.7	-0.2
GO Cellular Components	GO:0005640	nuclear outer membrane	-1.6	3.5	2.7	-0.2
GO Biological Processes	GO:0051503	adenine nucleotide transport	-1.6	3.5	2.7	-0.2
GO Molecular Functions	GO:0015106	bicarbonate transmembrane transporter activity	-1.6	3.5	2.7	-0.2
GO Biological Processes	GO:0050848	regulation of calcium-mediated signaling	-1.6	2	2.3	-0.2
GO Biological Processes	GO:0045665	negative regulation of neuron differentiation	-1.6	2	2.3	-0.2
GO Molecular Functions	GO:1901505	carbohydrate derivative transmembrane transporter activity	-1.6	2.4	2.4	-0.17
GO Biological Processes	GO:0065002	intracellular protein transmembrane transport	-1.6	2.4	2.4	-0.17
GO Biological Processes	GO:0071709	membrane assembly	-1.6	2.4	2.4	-0.17
GO Biological Processes	GO:0010883	regulation of lipid storage	-1.6	2.4	2.4	-0.17
GO Biological Processes	GO:0021545	cranial nerve development	-1.6	2.4	2.4	-0.17
GO Biological Processes	GO:0051148	negative regulation of muscle cell differentiation	-1.6	2.2	2.4	-0.17
GO Cellular Components	GO:0098688	parallel fiber to Purkinje cell synapse	-1.5	2.8	2.5	-0.16
GO Biological Processes	GO:0046365	monosaccharide catabolic process	-1.5	2.8	2.5	-0.16
GO Biological Processes	GO:1905898	positive regulation of response to endoplasmic reticulum stress	-1.5	2.8	2.5	-0.16
GO Biological Processes	GO:1902116	negative regulation of organelle assembly	-1.5	2.5	2.4	-0.16
GO Biological Processes	GO:0042743	hydrogen peroxide metabolic process	-1.5	2.5	2.4	-0.16
GO Cellular Components	GO:0016328	lateral plasma membrane	-1.5	2.2	2.3	-0.15
GO Molecular Functions	GO:0031420	alkali metal ion binding	-1.5	3.3	2.6	-0.15
GO Biological Processes	GO:0061081	positive regulation of myeloid leukocyte cytokine production involved in immune response	-1.5	3.3	2.6	-0.15
GO Biological Processes	GO:0010885	regulation of cholesterol storage	-1.5	3.3	2.6	-0.15
GO Biological Processes	GO:0071404	cellular response to low-density lipoprotein particle stimulus	-1.5	3.3	2.6	-0.15
GO Molecular Functions	GO:0016408	C-acyltransferase activity	-1.5	3.3	2.6	-0.15
GO Biological Processes	GO:2000347	positive regulation of hepatocyte proliferation	-1.5	4.2	2.8	-0.14
GO Molecular Functions	GO:0016018	cyclosporin A binding	-1.5	4.2	2.8	-0.14
GO Biological Processes	GO:1901841	regulation of high voltage-gated calcium channel activity	-1.5	4.2	2.8	-0.14
GO Biological Processes	GO:0071803	positive regulation of podosome assembly	-1.5	4.2	2.8	-0.14
GO Biological Processes	GO:1903409	reactive oxygen species biosynthetic process	-1.5	4.2	2.8	-0.14
GO Biological Processes	GO:0019184	nonribosomal peptide biosynthetic process	-1.5	4.2	2.8	-0.14
GO Biological Processes	GO:0033240	positive regulation of cellular amine metabolic process	-1.5	4.2	2.8	-0.14
GO Biological Processes	GO:0033148	positive regulation of intracellular estrogen receptor signaling pathway	-1.5	4.2	2.8	-0.14
GO Biological Processes	GO:0042590	antigen processing and presentation of exogenous peptide antigen via MHC class I	-1.5	4.2	2.8	-0.14
GO Molecular Functions	GO:0004769	steroid delta-isomerase activity	-1.5	4.2	2.8	-0.14
GO Molecular Functions	GO:0080030	methyl indole-3-acetate esterase activity	-1.5	4.2	2.8	-0.14
GO Cellular Components	GO:0042622	photoreceptor outer segment membrane	-1.5	4.2	2.8	-0.14
GO Molecular Functions	GO:0000900	mRNA regulatory element binding translation repressor activity	-1.5	4.2	2.8	-0.14
GO Biological Processes	GO:0035999	tetrahydrofolate interconversion	-1.5	4.2	2.8	-0.14
GO Biological Processes	GO:0097066	response to thyroid hormone	-1.5	4.2	2.8	-0.14
GO Biological Processes	GO:0045063	T-helper 1 cell differentiation	-1.5	4.2	2.8	-0.14
GO Biological Processes	GO:0043039	tRNA aminoacylation	-1.5	2.5	2.4	-0.12
GO Biological Processes	GO:0051851	modulation by host of symbiont process	-1.5	2.1	2.3	-0.12
GO Molecular Functions	GO:0016248	channel inhibitor activity	-1.5	2.8	2.4	-0.12
GO Cellular Components	GO:0005763	mitochondrial small ribosomal subunit	-1.5	2.8	2.4	-0.12
GO Molecular Functions	GO:0042608	T cell receptor binding	-1.5	2.8	2.4	-0.12
GO Biological Processes	GO:0098751	bone cell development	-1.5	2.8	2.4	-0.12
GO Biological Processes	GO:0045745	positive regulation of G protein-coupled receptor signaling pathway	-1.5	2.8	2.4	-0.12
GO Biological Processes	GO:0048641	regulation of skeletal muscle tissue development	-1.5	2.8	2.4	-0.12
GO Cellular Components	GO:0000314	organellar small ribosomal subunit	-1.5	2.8	2.4	-0.12
GO Molecular Functions	GO:0140677	molecular function activator activity	-1.5	2.8	2.4	-0.12
GO Biological Processes	GO:0033630	positive regulation of cell adhesion mediated by integrin	-1.5	3.2	2.5	-0.1
GO Biological Processes	GO:0060456	positive regulation of digestive system process	-1.5	3.2	2.5	-0.1
GO Cellular Components	GO:0033017	sarcoplasmic reticulum membrane	-1.5	3.2	2.5	-0.1
GO Cellular Components	GO:0031528	microvillus membrane	-1.5	3.2	2.5	-0.1
GO Biological Processes	GO:1900101	regulation of endoplasmic reticulum unfolded protein response	-1.5	3.2	2.5	-0.1
GO Cellular Components	GO:0031362	anchored component of external side of plasma membrane	-1.5	3.2	2.5	-0.1
GO Biological Processes	GO:0042219	cellular modified amino acid catabolic process	-1.5	3.2	2.5	-0.1
GO Molecular Functions	GO:0042625	ATPase-coupled ion transmembrane transporter activity	-1.5	3.2	2.5	-0.1
GO Biological Processes	GO:0047497	mitochondrion transport along microtubule	-1.5	3.2	2.5	-0.1
GO Biological Processes	GO:1900543	negative regulation of purine nucleotide metabolic process	-1.5	3.2	2.5	-0.1
GO Biological Processes	GO:0046716	muscle cell cellular homeostasis	-1.5	3.2	2.5	-0.1
GO Cellular Components	GO:0005865	striated muscle thin filament	-1.5	3.2	2.5	-0.1
GO Molecular Functions	GO:0044769	ATPase activity, coupled to transmembrane movement of ions, rotational mechanism	-1.5	3.2	2.5	-0.1
GO Molecular Functions	GO:0046961	proton-transporting ATPase activity, rotational mechanism	-1.5	3.2	2.5	-0.1
GO Biological Processes	GO:0034643	establishment of mitochondrion localization, microtubule-mediated	-1.5	3.2	2.5	-0.1
GO Biological Processes	GO:0046640	regulation of alpha-beta T cell proliferation	-1.4	2.4	2.3	-0.094
GO Biological Processes	GO:0006692	prostanoid metabolic process	-1.4	2.4	2.3	-0.094
GO Cellular Components	GO:0030666	endocytic vesicle membrane	-1.4	2.4	2.3	-0.094
GO Biological Processes	GO:0043038	amino acid activation	-1.4	2.4	2.3	-0.094
GO Biological Processes	GO:0006693	prostaglandin metabolic process	-1.4	2.4	2.3	-0.094
GO Biological Processes	GO:1901861	regulation of muscle tissue development	-1.4	2.2	2.2	-0.092
GO Molecular Functions	GO:0140296	general transcription initiation factor binding	-1.4	2.2	2.2	-0.092
GO Biological Processes	GO:0072527	pyrimidine-containing compound metabolic process	-1.4	2.2	2.2	-0.092
GO Biological Processes	GO:0009119	ribonucleoside metabolic process	-1.4	2.7	2.4	-0.084
GO Biological Processes	GO:0009112	nucleobase metabolic process	-1.4	2.7	2.4	-0.084
GO Cellular Components	GO:0008180	COP9 signalosome	-1.4	2.7	2.4	-0.084
GO Biological Processes	GO:0000038	very long-chain fatty acid metabolic process	-1.4	2.7	2.4	-0.084
GO Biological Processes	GO:0060306	regulation of membrane repolarization	-1.4	2.7	2.4	-0.084
GO Biological Processes	GO:0001960	negative regulation of cytokine-mediated signaling pathway	-1.4	2.1	2.2	-0.076
GO Biological Processes	GO:0032482	Rab protein signal transduction	-1.4	3.9	2.6	-0.076
GO Biological Processes	GO:0097428	protein maturation by iron-sulfur cluster transfer	-1.4	3.9	2.6	-0.076
GO Biological Processes	GO:0006206	pyrimidine nucleobase metabolic process	-1.4	3.9	2.6	-0.076
GO Molecular Functions	GO:0005005	transmembrane-ephrin receptor activity	-1.4	3.9	2.6	-0.076
GO Biological Processes	GO:1902510	regulation of apoptotic DNA fragmentation	-1.4	3.9	2.6	-0.076
GO Molecular Functions	GO:0019215	intermediate filament binding	-1.4	3.9	2.6	-0.076
GO Biological Processes	GO:0061052	negative regulation of cell growth involved in cardiac muscle cell development	-1.4	3.9	2.6	-0.076
GO Biological Processes	GO:0010635	regulation of mitochondrial fusion	-1.4	3.9	2.6	-0.076
GO Biological Processes	GO:1902902	negative regulation of autophagosome assembly	-1.4	3.9	2.6	-0.076
GO Biological Processes	GO:0099118	microtubule-based protein transport	-1.4	3.9	2.6	-0.076
GO Biological Processes	GO:0048733	sebaceous gland development	-1.4	3.9	2.6	-0.076
GO Biological Processes	GO:0006002	fructose 6-phosphate metabolic process	-1.4	3.9	2.6	-0.076
GO Molecular Functions	GO:0030021	extracellular matrix structural constituent conferring compression resistance	-1.4	3.9	2.6	-0.076
GO Molecular Functions	GO:1901611	phosphatidylglycerol binding	-1.4	3.9	2.6	-0.076
GO Biological Processes	GO:0061140	lung secretory cell differentiation	-1.4	3.9	2.6	-0.076
GO Biological Processes	GO:0043649	dicarboxylic acid catabolic process	-1.4	3.9	2.6	-0.076
GO Biological Processes	GO:0098840	protein transport along microtubule	-1.4	3.9	2.6	-0.076
GO Cellular Components	GO:0042589	zymogen granule membrane	-1.4	3.9	2.6	-0.076
GO Biological Processes	GO:0009312	oligosaccharide biosynthetic process	-1.4	3.9	2.6	-0.076
GO Biological Processes	GO:0071806	protein transmembrane transport	-1.4	2.2	2.2	-0.069
GO Biological Processes	GO:0043030	regulation of macrophage activation	-1.4	2.2	2.2	-0.069
GO Cellular Components	GO:0005778	peroxisomal membrane	-1.4	2.4	2.2	-0.069
GO Cellular Components	GO:0031903	microbody membrane	-1.4	2.4	2.2	-0.069
GO Biological Processes	GO:1900077	negative regulation of cellular response to insulin stimulus	-1.4	2.4	2.2	-0.069
GO Biological Processes	GO:0016126	sterol biosynthetic process	-1.4	2.4	2.2	-0.069
GO Molecular Functions	GO:0015125	bile acid transmembrane transporter activity	-1.4	3	2.4	-0.061
GO Biological Processes	GO:0045048	protein insertion into ER membrane	-1.4	3	2.4	-0.061
GO Biological Processes	GO:0060008	Sertoli cell differentiation	-1.4	3	2.4	-0.061
GO Cellular Components	GO:0032398	MHC class Ib protein complex	-1.4	3	2.4	-0.061
GO Biological Processes	GO:0051788	response to misfolded protein	-1.4	3	2.4	-0.061
GO Molecular Functions	GO:0031435	mitogen-activated protein kinase kinase kinase binding	-1.4	3	2.4	-0.061
GO Biological Processes	GO:0003338	metanephros morphogenesis	-1.4	3	2.4	-0.061
GO Biological Processes	GO:0045980	negative regulation of nucleotide metabolic process	-1.4	3	2.4	-0.061
GO Biological Processes	GO:1901657	glycosyl compound metabolic process	-1.4	2	2.1	-0.058
GO Biological Processes	GO:0055008	cardiac muscle tissue morphogenesis	-1.4	2	2.1	-0.058
GO Biological Processes	GO:0034121	regulation of toll-like receptor signaling pathway	-1.4	2	2.1	-0.058
GO Biological Processes	GO:1903715	regulation of aerobic respiration	-1.4	2.6	2.3	-0.055
GO Cellular Components	GO:0042788	polysomal ribosome	-1.4	2.6	2.3	-0.055
GO Biological Processes	GO:0010667	negative regulation of cardiac muscle cell apoptotic process	-1.4	2.6	2.3	-0.055
GO Biological Processes	GO:0007431	salivary gland development	-1.4	2.6	2.3	-0.055
GO Molecular Functions	GO:0016776	phosphotransferase activity, phosphate group as acceptor	-1.4	2.6	2.3	-0.055
GO Biological Processes	GO:1903205	regulation of hydrogen peroxide-induced cell death	-1.4	2.6	2.3	-0.055
GO Biological Processes	GO:0010662	regulation of striated muscle cell apoptotic process	-1.4	2.2	2.1	-0.043
GO Biological Processes	GO:1903524	positive regulation of blood circulation	-1.4	2.3	2.2	-0.038
GO Molecular Functions	GO:0140104	molecular carrier activity	-1.4	2	2.1	-0.031
GO Biological Processes	GO:0009069	serine family amino acid metabolic process	-1.3	2.5	2.2	-0.022
GO Cellular Components	GO:0005790	smooth endoplasmic reticulum	-1.3	2.5	2.2	-0.022
GO Biological Processes	GO:0006801	superoxide metabolic process	-1.3	2.5	2.2	-0.022
GO Biological Processes	GO:0043470	regulation of carbohydrate catabolic process	-1.3	2.1	2.1	-0.022
GO Biological Processes	GO:0051017	actin filament bundle assembly	-1.3	2.1	2.1	-0.022
GO Biological Processes	GO:0019933	cAMP-mediated signaling	-1.3	2.9	2.3	-0.022
GO Molecular Functions	GO:0042610	CD8 receptor binding	-1.3	2.9	2.3	-0.022
GO Biological Processes	GO:1900048	positive regulation of hemostasis	-1.3	2.9	2.3	-0.022
GO Biological Processes	GO:2000193	positive regulation of fatty acid transport	-1.3	2.9	2.3	-0.022
GO Biological Processes	GO:0050860	negative regulation of T cell receptor signaling pathway	-1.3	2.9	2.3	-0.022
GO Molecular Functions	GO:0050780	dopamine receptor binding	-1.3	2.9	2.3	-0.022
GO Biological Processes	GO:2000738	positive regulation of stem cell differentiation	-1.3	2.9	2.3	-0.022
GO Biological Processes	GO:0051791	medium-chain fatty acid metabolic process	-1.3	2.9	2.3	-0.022
GO Biological Processes	GO:0001778	plasma membrane repair	-1.3	2.9	2.3	-0.022
GO Biological Processes	GO:0071357	cellular response to type I interferon	-1.3	2.9	2.3	-0.022
GO Biological Processes	GO:0035855	megakaryocyte development	-1.3	2.9	2.3	-0.022
GO Cellular Components	GO:0016327	apicolateral plasma membrane	-1.3	2.9	2.3	-0.022
GO Biological Processes	GO:0030194	positive regulation of blood coagulation	-1.3	2.9	2.3	-0.022
GO Biological Processes	GO:0060337	type I interferon signaling pathway	-1.3	2.9	2.3	-0.022
GO Biological Processes	GO:0061162	establishment of monopolar cell polarity	-1.3	2.9	2.3	-0.022
GO Biological Processes	GO:0043555	regulation of translation in response to stress	-1.3	3.6	2.5	-0.022
GO Biological Processes	GO:0060330	regulation of response to interferon-gamma	-1.3	3.6	2.5	-0.022
GO Cellular Components	GO:0043220	Schmidt-Lanterman incisure	-1.3	3.6	2.5	-0.022
GO Biological Processes	GO:0010887	negative regulation of cholesterol storage	-1.3	3.6	2.5	-0.022
GO Molecular Functions	GO:0070122	isopeptidase activity	-1.3	3.6	2.5	-0.022
GO Molecular Functions	GO:0102991	myristoyl-CoA hydrolase activity	-1.3	3.6	2.5	-0.022
GO Biological Processes	GO:0019732	antifungal humoral response	-1.3	3.6	2.5	-0.022
GO Biological Processes	GO:0043471	regulation of cellular carbohydrate catabolic process	-1.3	3.6	2.5	-0.022
GO Biological Processes	GO:0060334	regulation of interferon-gamma-mediated signaling pathway	-1.3	3.6	2.5	-0.022
GO Molecular Functions	GO:0004089	carbonate dehydratase activity	-1.3	3.6	2.5	-0.022
GO Biological Processes	GO:0003091	renal water homeostasis	-1.3	3.6	2.5	-0.022
GO Biological Processes	GO:0033690	positive regulation of osteoblast proliferation	-1.3	3.6	2.5	-0.022
GO Biological Processes	GO:0002730	regulation of dendritic cell cytokine production	-1.3	3.6	2.5	-0.022
GO Biological Processes	GO:0035729	cellular response to hepatocyte growth factor stimulus	-1.3	3.6	2.5	-0.022
GO Biological Processes	GO:0000272	polysaccharide catabolic process	-1.3	3.6	2.5	-0.022
GO Molecular Functions	GO:0016854	racemase and epimerase activity	-1.3	3.6	2.5	-0.022
GO Biological Processes	GO:0042407	cristae formation	-1.3	3.6	2.5	-0.022
GO Biological Processes	GO:0060347	heart trabecula formation	-1.3	3.6	2.5	-0.022
GO Biological Processes	GO:0003382	epithelial cell morphogenesis	-1.3	2.3	2.1	-0.016
GO Molecular Functions	GO:0140678	molecular function inhibitor activity	-1.3	2.1	2.1	0
GO Biological Processes	GO:0035914	skeletal muscle cell differentiation	-1.3	2.1	2.1	0

## Sheet: KEGG items
Category	GO	Description	LogP	Enrichment	Z-score	Log(q-value)
KEGG Pathway	mmu05012	Parkinson disease	-33	5.2	16	-29
KEGG Pathway	mmu05020	Prion disease	-32	5.1	16	-29
KEGG Pathway	mmu00190	Oxidative phosphorylation	-28	6.7	16	-25
KEGG Pathway	mmu05016	Huntington disease	-26	4.3	14	-23
KEGG Pathway	mmu05415	Diabetic cardiomyopathy	-25	5	14	-22
KEGG Pathway	mmu05010	Alzheimer disease	-24	3.8	13	-21
KEGG Pathway	mmu05208	Chemical carcinogenesis - reactive oxygen species	-23	4.8	14	-20
KEGG Pathway	mmu05022	Pathways of neurodegeneration - multiple diseases	-23	3.3	12	-20
KEGG Pathway	mmu05014	Amyotrophic lateral sclerosis	-21	3.5	12	-18
KEGG Pathway	mmu04714	Thermogenesis	-19	4.2	12	-16
KEGG Pathway	mmu04932	Non-alcoholic fatty liver disease	-14	4.4	10	-12
KEGG Pathway	mmu04723	Retrograde endocannabinoid signaling	-12	4.2	9.4	-9.7
KEGG Pathway	mmu01200	Carbon metabolism	-11	4.4	8.9	-8.5
KEGG Pathway	mmu00020	Citrate cycle (TCA cycle)	-8.3	7.4	8.7	-5.9
KEGG Pathway	mmu00330	Arginine and proline metabolism	-7.7	5.4	7.8	-5.4
KEGG Pathway	mmu04260	Cardiac muscle contraction	-6.7	4	6.7	-4.4
KEGG Pathway	mmu00280	Valine, leucine and isoleucine degradation	-6.5	4.8	6.9	-4.3
KEGG Pathway	mmu01212	Fatty acid metabolism	-5.3	4.1	5.9	-3.1
KEGG Pathway	mmu00480	Glutathione metabolism	-5.2	3.8	5.7	-3
KEGG Pathway	mmu04141	Protein processing in endoplasmic reticulum	-5.1	2.6	5.2	-2.9
KEGG Pathway	mmu00620	Pyruvate metabolism	-4.7	4.5	5.7	-2.6
KEGG Pathway	mmu00071	Fatty acid degradation	-4.7	4.2	5.6	-2.6
KEGG Pathway	mmu01230	Biosynthesis of amino acids	-4.6	3.5	5.3	-2.6
KEGG Pathway	mmu00512	Mucin type O-glycan biosynthesis	-4.4	5.1	5.6	-2.4
KEGG Pathway	mmu00410	beta-Alanine metabolism	-4.4	5.1	5.6	-2.4
KEGG Pathway	mmu04145	Phagosome	-4.2	2.4	4.6	-2.2
KEGG Pathway	mmu00380	Tryptophan metabolism	-4	3.8	5	-2
KEGG Pathway	mmu04962	Vasopressin-regulated water reabsorption	-4	4.1	5	-2
KEGG Pathway	mmu03050	Proteasome	-3.7	3.9	4.8	-1.8
KEGG Pathway	mmu00640	Propanoate metabolism	-3.7	4.7	5	-1.8
KEGG Pathway	mmu04970	Salivary secretion	-3.7	3	4.4	-1.8
KEGG Pathway	mmu05017	Spinocerebellar ataxia	-3.6	2.5	4.2	-1.7
KEGG Pathway	mmu00520	Amino sugar and nucleotide sugar metabolism	-3.4	3.6	4.4	-1.6
KEGG Pathway	mmu03010	Ribosome	-3.1	2.1	3.7	-1.3
KEGG Pathway	mmu01250	Biosynthesis of nucleotide sugars	-3	3.8	4.2	-1.3
KEGG Pathway	mmu00010	Glycolysis / Gluconeogenesis	-3	3	3.9	-1.2
KEGG Pathway	mmu00630	Glyoxylate and dicarboxylate metabolism	-2.8	4	4.1	-1.1
KEGG Pathway	mmu00983	Drug metabolism - other enzymes	-2.8	2.6	3.6	-1.1
KEGG Pathway	mmu04974	Protein digestion and absorption	-2.6	2.4	3.4	-0.96
KEGG Pathway	mmu00340	Histidine metabolism	-2.6	4.2	3.9	-0.95
KEGG Pathway	mmu00270	Cysteine and methionine metabolism	-2.6	3	3.6	-0.94
KEGG Pathway	mmu04146	Peroxisome	-2.6	2.5	3.4	-0.94
KEGG Pathway	mmu04612	Antigen processing and presentation	-2.4	2.4	3.3	-0.82
KEGG Pathway	mmu00220	Arginine biosynthesis	-2.4	4.5	3.8	-0.82
KEGG Pathway	mmu01210	2-Oxocarboxylic acid metabolism	-2.4	4.5	3.8	-0.82
KEGG Pathway	mmu00062	Fatty acid elongation	-2.4	3.8	3.6	-0.78
KEGG Pathway	mmu00770	Pantothenate and CoA biosynthesis	-2.3	4.3	3.7	-0.74
KEGG Pathway	mmu00982	Drug metabolism - cytochrome P450	-2.3	2.6	3.2	-0.72
KEGG Pathway	mmu00260	Glycine, serine and threonine metabolism	-2.2	3.2	3.3	-0.69
KEGG Pathway	mmu00561	Glycerolipid metabolism	-2.2	2.6	3.1	-0.65
KEGG Pathway	mmu00310	Lysine degradation	-2.1	2.6	3	-0.59
KEGG Pathway	mmu00500	Starch and sucrose metabolism	-2	3.2	3.1	-0.52
KEGG Pathway	mmu05230	Central carbon metabolism in cancer	-1.9	2.4	2.8	-0.42
KEGG Pathway	mmu05414	Dilated cardiomyopathy	-1.9	2.1	2.6	-0.39
KEGG Pathway	mmu04940	Type I diabetes mellitus	-1.8	2.3	2.7	-0.39
KEGG Pathway	mmu05146	Amoebiasis	-1.8	2	2.6	-0.38
KEGG Pathway	mmu00670	One carbon pool by folate	-1.7	3.8	3	-0.31
KEGG Pathway	mmu00061	Fatty acid biosynthesis	-1.7	3.8	3	-0.31
KEGG Pathway	mmu00250	Alanine, aspartate and glutamate metabolism	-1.7	2.8	2.7	-0.3
KEGG Pathway	mmu04911	Insulin secretion	-1.7	2.1	2.5	-0.29
KEGG Pathway	mmu00920	Sulfur metabolism	-1.7	5	3.2	-0.29
KEGG Pathway	mmu00052	Galactose metabolism	-1.5	2.8	2.5	-0.16
KEGG Pathway	mmu00514	Other types of O-glycan biosynthesis	-1.5	2.5	2.4	-0.16
KEGG Pathway	mmu00430	Taurine and hypotaurine metabolism	-1.5	3.3	2.6	-0.15
KEGG Pathway	mmu05031	Amphetamine addiction	-1.5	2.1	2.2	-0.099
KEGG Pathway	mmu01040	Biosynthesis of unsaturated fatty acids	-1.4	2.7	2.4	-0.084
KEGG Pathway	mmu00592	alpha-Linolenic acid metabolism	-1.3	2.9	2.3	-0.022
KEGG Pathway	mmu04930	Type II diabetes mellitus	-1.3	2.3	2.1	-0.016

## Sheet: Reactome items
Category	GO	Description	LogP	Enrichment	Z-score	Log(q-value)
Reactome Gene Sets	R-MMU-1428517	The citric acid (TCA) cycle and respiratory electron transport	-36	6.9	19	-32
Reactome Gene Sets	R-MMU-163200	Respiratory electron transport, ATP synthesis by chemiosmotic coupling, and heat production by uncoupling proteins.	-32	7.9	18	-29
Reactome Gene Sets	R-MMU-611105	Respiratory electron transport	-29	8.3	17	-25
Reactome Gene Sets	R-MMU-6799198	Complex I biogenesis	-21	9.3	15	-18
Reactome Gene Sets	R-MMU-71291	Metabolism of amino acids and derivatives	-14	3.5	9.6	-11
Reactome Gene Sets	R-MMU-72766	Translation	-13	3.6	9.2	-10
Reactome Gene Sets	R-MMU-6798695	Neutrophil degranulation	-7.1	2.1	6	-4.8
Reactome Gene Sets	R-MMU-9711123	Cellular response to chemical stress	-7	3.1	6.5	-4.7
Reactome Gene Sets	R-MMU-1236975	Antigen processing-Cross presentation	-6.9	3.9	6.8	-4.6
Reactome Gene Sets	R-MMU-5419276	Mitochondrial translation termination	-6.9	4.1	6.8	-4.6
Reactome Gene Sets	R-MMU-2262752	Cellular responses to stress	-6.8	2.1	5.8	-4.5
Reactome Gene Sets	R-MMU-5368287	Mitochondrial translation	-6.8	4	6.8	-4.5
Reactome Gene Sets	R-MMU-389661	Glyoxylate metabolism and glycine degradation	-6.7	6.9	7.7	-4.4
Reactome Gene Sets	R-MMU-8953897	Cellular responses to stimuli	-6.7	2	5.8	-4.4
Reactome Gene Sets	R-MMU-3371497	HSP90 chaperone cycle for steroid hormone receptors (SHR) in the presence of ligand	-6.4	5	6.9	-4.1
Reactome Gene Sets	R-MMU-5389840	Mitochondrial translation elongation	-6.3	3.9	6.5	-4.1
Reactome Gene Sets	R-MMU-450408	AUF1 (hnRNP D0) binds and destabilizes mRNA	-6.2	4.8	6.7	-3.9
Reactome Gene Sets	R-MMU-71403	Citric acid cycle (TCA cycle)	-6.1	7.8	7.5	-3.9
Reactome Gene Sets	R-MMU-6811436	COPI-independent Golgi-to-ER retrograde traffic	-5.9	4.9	6.6	-3.7
Reactome Gene Sets	R-MMU-382556	ABC-family proteins mediated transport	-5.8	3.5	6	-3.6
Reactome Gene Sets	R-MMU-8949613	Cristae formation	-5.7	8.1	7.3	-3.5
Reactome Gene Sets	R-MMU-163210	Formation of ATP by chemiosmotic coupling	-5.7	8.1	7.3	-3.5
Reactome Gene Sets	R-MMU-71406	Pyruvate metabolism and Citric Acid (TCA) cycle	-5.6	4.6	6.3	-3.4
Reactome Gene Sets	R-MMU-69275	G2/M Transition	-5.4	2.7	5.5	-3.3
Reactome Gene Sets	R-MMU-453274	Mitotic G2-G2/M phases	-5.3	2.7	5.4	-3.2
Reactome Gene Sets	R-MMU-156827	L13a-mediated translational silencing of Ceruloplasmin expression	-5.3	3.2	5.6	-3.1
Reactome Gene Sets	R-MMU-450531	Regulation of mRNA stability by proteins that bind AU-rich elements	-5.1	3.5	5.6	-2.9
Reactome Gene Sets	R-MMU-72649	Translation initiation complex formation	-5	4.1	5.7	-2.9
Reactome Gene Sets	R-MMU-72662	Activation of the mRNA upon binding of the cap-binding complex and eIFs, and subsequent binding to 43S	-4.9	4.1	5.7	-2.8
Reactome Gene Sets	R-MMU-351202	Metabolism of polyamines	-4.8	4	5.6	-2.7
Reactome Gene Sets	R-MMU-8978868	Fatty acid metabolism	-4.8	2.6	5.1	-2.7
Reactome Gene Sets	R-MMU-8939902	Regulation of RUNX2 expression and activity	-4.8	4.3	5.7	-2.7
Reactome Gene Sets	R-MMU-72613	Eukaryotic Translation Initiation	-4.8	3	5.2	-2.7
Reactome Gene Sets	R-MMU-72737	Cap-dependent Translation Initiation	-4.8	3	5.2	-2.7
Reactome Gene Sets	R-MMU-72706	GTP hydrolysis and joining of the 60S ribosomal subunit	-4.6	3	5.1	-2.6
Reactome Gene Sets	R-MMU-8878166	Transcriptional regulation by RUNX2	-4.6	3.8	5.4	-2.5
Reactome Gene Sets	R-MMU-975956	Nonsense Mediated Decay (NMD) independent of the Exon Junction Complex (EJC)	-4.5	3.2	5.1	-2.5
Reactome Gene Sets	R-MMU-5610785	GLI3 is processed to GLI3R by the proteasome	-4.4	3.9	5.2	-2.3
Reactome Gene Sets	R-MMU-8852276	The role of GTSE1 in G2/M progression after G2 checkpoint	-4.4	3.4	5.1	-2.3
Reactome Gene Sets	R-MMU-72702	Ribosomal scanning and start codon recognition	-4.3	3.8	5.2	-2.3
Reactome Gene Sets	R-MMU-5658442	Regulation of RAS by GAPs	-4.3	3.6	5.1	-2.2
Reactome Gene Sets	R-MMU-1236978	Cross-presentation of soluble exogenous antigens (endosomes)	-4.3	4.1	5.2	-2.2
Reactome Gene Sets	R-MMU-72695	Formation of the ternary complex, and subsequently, the 43S complex	-4.2	4	5.1	-2.2
Reactome Gene Sets	R-MMU-75815	Ubiquitin-dependent degradation of Cyclin D	-4.2	4	5.1	-2.2
Reactome Gene Sets	R-MMU-9762114	GSK3B and BTRC:CUL1-mediated-degradation of NFE2L2	-4.2	4	5.1	-2.2
Reactome Gene Sets	R-MMU-72689	Formation of a pool of free 40S subunits	-4.1	3	4.8	-2.1
Reactome Gene Sets	R-MMU-69601	Ubiquitin Mediated Degradation of Phosphorylated Cdc25A	-4.1	3.9	5	-2.1
Reactome Gene Sets	R-MMU-350562	Regulation of ornithine decarboxylase (ODC)	-4.1	3.9	5	-2.1
Reactome Gene Sets	R-MMU-69610	p53-Independent DNA Damage Response	-4.1	3.9	5	-2.1
Reactome Gene Sets	R-MMU-69613	p53-Independent G1/S DNA damage checkpoint	-4.1	3.9	5	-2.1
Reactome Gene Sets	R-MMU-349425	Autodegradation of the E3 ubiquitin ligase COP1	-4.1	3.9	5	-2.1
Reactome Gene Sets	R-MMU-9759194	Nuclear events mediated by NFE2L2	-4.1	3.9	5	-2.1
Reactome Gene Sets	R-MMU-1799339	SRP-dependent cotranslational protein targeting to membrane	-4.1	3.1	4.8	-2.1
Reactome Gene Sets	R-MMU-1236974	ER-Phagosome pathway	-4.1	4.7	5.3	-2.1
Reactome Gene Sets	R-MMU-1650814	Collagen biosynthesis and modifying enzymes	-4.1	3.6	4.9	-2.1
Reactome Gene Sets	R-MMU-1592230	Mitochondrial biogenesis	-4	5.2	5.4	-2.1
Reactome Gene Sets	R-MMU-8941858	Regulation of RUNX3 expression and activity	-4	3.8	5	-2
Reactome Gene Sets	R-MMU-5358346	Hedgehog ligand biogenesis	-4	3.6	4.9	-2
Reactome Gene Sets	R-MMU-927802	Nonsense-Mediated Decay (NMD)	-4	2.8	4.6	-2
Reactome Gene Sets	R-MMU-975957	Nonsense Mediated Decay (NMD) enhanced by the Exon Junction Complex (EJC)	-4	2.8	4.6	-2
Reactome Gene Sets	R-MMU-8854050	FBXL7 down-regulates AURKA during mitotic entry and in early mitosis	-3.9	3.8	4.9	-2
Reactome Gene Sets	R-MMU-913709	O-linked glycosylation of mucins	-3.9	3.8	4.9	-2
Reactome Gene Sets	R-MMU-1474290	Collagen formation	-3.9	3.1	4.7	-2
Reactome Gene Sets	R-MMU-5687128	MAPK6/MAPK4 signaling	-3.9	3.3	4.7	-1.9
Reactome Gene Sets	R-MMU-9609507	Protein localization	-3.9	2.9	4.5	-1.9
Reactome Gene Sets	R-MMU-4641257	Degradation of AXIN	-3.8	3.7	4.8	-1.9
Reactome Gene Sets	R-MMU-5610780	Degradation of GLI1 by the proteasome	-3.8	3.6	4.7	-1.9
Reactome Gene Sets	R-MMU-69541	Stabilization of p53	-3.8	3.6	4.7	-1.9
Reactome Gene Sets	R-MMU-8963693	Aspartate and asparagine metabolism	-3.8	8.3	5.8	-1.8
Reactome Gene Sets	R-MMU-5610787	Hedgehog 'off' state	-3.7	2.8	4.4	-1.8
Reactome Gene Sets	R-MMU-5676590	NIK-->noncanonical NF-kB signaling	-3.7	3.6	4.6	-1.8
Reactome Gene Sets	R-MMU-4641258	Degradation of DVL	-3.7	3.6	4.6	-1.8
Reactome Gene Sets	R-MMU-5607761	Dectin-1 mediated noncanonical NF-kB signaling	-3.7	3.6	4.6	-1.8
Reactome Gene Sets	R-MMU-1852241	Organelle biogenesis and maintenance	-3.6	2.1	4.1	-1.8
Reactome Gene Sets	R-MMU-446203	Asparagine N-linked glycosylation	-3.4	2	3.9	-1.6
Reactome Gene Sets	R-MMU-187577	SCF(Skp2)-mediated degradation of p27/p21	-3.4	3.3	4.4	-1.6
Reactome Gene Sets	R-MMU-70263	Gluconeogenesis	-3.4	4.3	4.6	-1.5
Reactome Gene Sets	R-MMU-4608870	Asymmetric localization of PCP proteins	-3.4	3.3	4.3	-1.5
Reactome Gene Sets	R-MMU-8856688	Golgi-to-ER retrograde transport	-3.3	2.5	4	-1.5
Reactome Gene Sets	R-MMU-1169091	Activation of NF-kappaB in B cells	-3.3	3.2	4.2	-1.5
Reactome Gene Sets	R-MMU-5689603	UCH proteinases	-3.3	2.7	4.1	-1.4
Reactome Gene Sets	R-MMU-174084	Autodegradation of Cdh1 by Cdh1:APC/C	-3.2	3.2	4.2	-1.4
Reactome Gene Sets	R-MMU-77289	Mitochondrial Fatty Acid Beta-Oxidation	-3.2	4	4.4	-1.4
Reactome Gene Sets	R-MMU-1168372	Downstream signaling events of B Cell Receptor (BCR)	-3.2	2.9	4.1	-1.4
Reactome Gene Sets	R-MMU-69580	p53-Dependent G1/S DNA damage checkpoint	-3.2	3.1	4.1	-1.4
Reactome Gene Sets	R-MMU-69563	p53-Dependent G1 DNA Damage Response	-3.2	3.1	4.1	-1.4
Reactome Gene Sets	R-MMU-9755511	KEAP1-NFE2L2 pathway	-3.1	2.9	4	-1.3
Reactome Gene Sets	R-MMU-1234176	Oxygen-dependent proline hydroxylation of Hypoxia-inducible Factor Alpha	-3.1	3.1	4	-1.3
Reactome Gene Sets	R-MMU-8939236	RUNX1 regulates transcription of genes involved in differentiation of HSCs	-3.1	3.1	4	-1.3
Reactome Gene Sets	R-MMU-68867	Assembly of the pre-replicative complex	-3.1	2.3	3.8	-1.3
Reactome Gene Sets	R-MMU-195253	Degradation of beta-catenin by the destruction complex	-3.1	2.9	3.9	-1.3
Reactome Gene Sets	R-MMU-5689880	Ub-specific processing proteases	-3.1	2.1	3.7	-1.3
Reactome Gene Sets	R-MMU-69615	G1/S DNA Damage Checkpoints	-3.1	3	4	-1.3
Reactome Gene Sets	R-MMU-8948751	Regulation of PTEN stability and activity	-3	3	3.9	-1.2
Reactome Gene Sets	R-MMU-174154	APC/C:Cdc20 mediated degradation of Securin	-3	3	3.9	-1.2
Reactome Gene Sets	R-MMU-948021	Transport to the Golgi and subsequent modification	-3	2.1	3.6	-1.2
Reactome Gene Sets	R-MMU-380284	Loss of proteins required for interphase microtubule organization from the centrosome	-2.9	2.9	3.9	-1.2
Reactome Gene Sets	R-MMU-380259	Loss of Nlp from mitotic centrosomes	-2.9	2.9	3.9	-1.2
Reactome Gene Sets	R-MMU-6807878	COPI-mediated anterograde transport	-2.9	2.6	3.7	-1.2
Reactome Gene Sets	R-MMU-1234174	Cellular response to hypoxia	-2.9	2.9	3.8	-1.1
Reactome Gene Sets	R-MMU-68949	Orc1 removal from chromatin	-2.9	2.9	3.8	-1.1
Reactome Gene Sets	R-MMU-5358351	Signaling by Hedgehog	-2.9	2.3	3.6	-1.1
Reactome Gene Sets	R-MMU-8948216	Collagen chain trimerization	-2.9	3.6	4	-1.1
Reactome Gene Sets	R-MMU-5632684	Hedgehog 'on' state	-2.9	2.7	3.7	-1.1
Reactome Gene Sets	R-MMU-69202	Cyclin E associated events during G1/S transition	-2.8	2.9	3.8	-1.1
Reactome Gene Sets	R-MMU-8957275	Post-translational protein phosphorylation	-2.8	2.4	3.6	-1.1
Reactome Gene Sets	R-MMU-1268020	Mitochondrial protein import	-2.8	7.3	4.8	-1.1
Reactome Gene Sets	R-MMU-9020702	Interleukin-1 signaling	-2.8	2.6	3.6	-1.1
Reactome Gene Sets	R-MMU-1614635	Sulfur amino acid metabolism	-2.8	4.5	4.2	-1.1
Reactome Gene Sets	R-MMU-8854518	AURKA Activation by TPX2	-2.8	2.8	3.7	-1.1
Reactome Gene Sets	R-MMU-156590	Glutathione conjugation	-2.7	3.9	4	-1
Reactome Gene Sets	R-MMU-3299685	Detoxification of Reactive Oxygen Species	-2.7	3.9	4	-1
Reactome Gene Sets	R-MMU-446652	Interleukin-1 family signaling	-2.7	2.4	3.5	-1
Reactome Gene Sets	R-MMU-69656	Cyclin A:Cdk2-associated events at S phase entry	-2.7	2.8	3.6	-1
Reactome Gene Sets	R-MMU-69017	CDK-mediated phosphorylation and removal of Cdc6	-2.7	2.8	3.6	-1
Reactome Gene Sets	R-MMU-174184	Cdc20:Phospho-APC/C mediated degradation of Cyclin A	-2.7	2.8	3.6	-1
Reactome Gene Sets	R-MMU-179419	APC:Cdc20 mediated degradation of cell cycle proteins prior to satisfation of the cell cycle checkpoint	-2.7	2.7	3.6	-1
Reactome Gene Sets	R-MMU-174178	APC/C:Cdh1 mediated degradation of Cdc20 and other APC/C:Cdh1 targeted proteins in late mitosis/early G1	-2.7	2.7	3.6	-1
Reactome Gene Sets	R-MMU-5620912	Anchoring of the basal body to the plasma membrane	-2.7	2.5	3.5	-1
Reactome Gene Sets	R-MMU-202424	Downstream TCR signaling	-2.7	2.6	3.5	-1
Reactome Gene Sets	R-MMU-5668541	TNFR2 non-canonical NF-kB pathway	-2.6	2.5	3.5	-0.97
Reactome Gene Sets	R-MMU-70895	Branched-chain amino acid catabolism	-2.6	5.1	4.1	-0.97
Reactome Gene Sets	R-MMU-381426	Regulation of Insulin-like Growth Factor (IGF) transport and uptake by Insulin-like Growth Factor Binding Proteins (IGFBPs)	-2.6	2.3	3.4	-0.95
Reactome Gene Sets	R-MMU-69002	DNA Replication Pre-Initiation	-2.6	2.1	3.3	-0.94
Reactome Gene Sets	R-MMU-2871837	FCERI mediated NF-kB activation	-2.6	2.7	3.5	-0.94
Reactome Gene Sets	R-MMU-176409	APC/C:Cdc20 mediated degradation of mitotic proteins	-2.6	2.7	3.5	-0.94
Reactome Gene Sets	R-MMU-983705	Signaling by the B Cell Receptor (BCR)	-2.6	2.4	3.4	-0.92
Reactome Gene Sets	R-MMU-176814	Activation of APC/C and APC/C:Cdc20 mediated degradation of mitotic proteins	-2.5	2.6	3.4	-0.9
Reactome Gene Sets	R-MMU-77346	Beta oxidation of decanoyl-CoA to octanoyl-CoA-CoA	-2.5	9.1	4.8	-0.9
Reactome Gene Sets	R-MMU-499943	Interconversion of nucleotide di- and triphosphates	-2.5	4	3.8	-0.89
Reactome Gene Sets	R-MMU-2022854	Keratan sulfate biosynthesis	-2.5	4	3.8	-0.89
Reactome Gene Sets	R-MMU-419037	NCAM1 interactions	-2.5	4.8	4	-0.89
Reactome Gene Sets	R-MMU-380320	Recruitment of NuMA to mitotic centrosomes	-2.5	2.5	3.4	-0.88
Reactome Gene Sets	R-MMU-380287	Centrosome maturation	-2.5	2.6	3.4	-0.88
Reactome Gene Sets	R-MMU-380270	Recruitment of mitotic centrosome proteins and complexes	-2.5	2.6	3.4	-0.88
Reactome Gene Sets	R-MMU-8878159	Transcriptional regulation by RUNX3	-2.5	2.6	3.4	-0.88
Reactome Gene Sets	R-MMU-1614558	Degradation of cysteine and homocysteine	-2.5	6.1	4.2	-0.88
Reactome Gene Sets	R-MMU-174403	Glutathione synthesis and recycling	-2.5	6.1	4.2	-0.88
Reactome Gene Sets	R-MMU-5607764	CLEC7A (Dectin-1) signaling	-2.5	2.5	3.3	-0.85
Reactome Gene Sets	R-MMU-199992	trans-Golgi Network Vesicle Budding	-2.4	2.7	3.3	-0.82
Reactome Gene Sets	R-MMU-70326	Glucose metabolism	-2.4	2.5	3.2	-0.78
Reactome Gene Sets	R-MMU-2022857	Keratan sulfate degradation	-2.4	5.6	4	-0.78
Reactome Gene Sets	R-MMU-5628897	TP53 Regulates Metabolic Genes	-2.3	2.6	3.2	-0.74
Reactome Gene Sets	R-MMU-199977	ER to Golgi Anterograde Transport	-2.3	2	3	-0.73
Reactome Gene Sets	R-MMU-9707564	Cytoprotection by HMOX1	-2.3	2.9	3.3	-0.7
Reactome Gene Sets	R-MMU-2565942	Regulation of PLK1 Activity at G2/M Transition	-2.2	2.4	3.1	-0.69
Reactome Gene Sets	R-MMU-5621481	C-type lectin receptors (CLRs)	-2.2	2.2	3	-0.69
Reactome Gene Sets	R-MMU-6807070	PTEN Regulation	-2.2	2.2	3	-0.64
Reactome Gene Sets	R-MMU-432722	Golgi Associated Vesicle Biogenesis	-2.1	2.8	3.1	-0.62
Reactome Gene Sets	R-MMU-390522	Striated Muscle Contraction	-2.1	3.4	3.3	-0.62
Reactome Gene Sets	R-MMU-174143	APC/C-mediated degradation of cell cycle proteins	-2.1	2.3	3	-0.61
Reactome Gene Sets	R-MMU-4086400	PCP/CE pathway	-2.1	2.3	3	-0.61
Reactome Gene Sets	R-MMU-453276	Regulation of mitotic cell cycle	-2.1	2.3	3	-0.61
Reactome Gene Sets	R-MMU-983170	Antigen Presentation: Folding, assembly and peptide loading of class I MHC	-2.1	3	3.2	-0.61
Reactome Gene Sets	R-MMU-1638074	Keratan sulfate/keratin metabolism	-2.1	3.3	3.2	-0.57
Reactome Gene Sets	R-MMU-180024	DARPP-32 events	-2	4.5	3.4	-0.52
Reactome Gene Sets	R-MMU-204174	Regulation of pyruvate dehydrogenase (PDH) complex	-2	4.5	3.4	-0.52
Reactome Gene Sets	R-MMU-202403	TCR signaling	-2	2.1	2.8	-0.5
Reactome Gene Sets	R-MMU-69052	Switching of origins to a post-replicative state	-2	2.2	2.8	-0.5
Reactome Gene Sets	R-MMU-8963743	Digestion and absorption	-2	3.6	3.2	-0.49
Reactome Gene Sets	R-MMU-77286	mitochondrial fatty acid beta-oxidation of saturated fatty acids	-2	6.1	3.7	-0.48
Reactome Gene Sets	R-MMU-69206	G1/S Transition	-2	2.1	2.7	-0.48
Reactome Gene Sets	R-MMU-2022090	Assembly of collagen fibrils and other multimeric structures	-2	2.6	2.9	-0.48
Reactome Gene Sets	R-MMU-156580	Phase II - Conjugation of compounds	-1.9	2.2	2.7	-0.44
Reactome Gene Sets	R-MMU-1236977	Endosomal/Vacuolar pathway	-1.9	3.5	3.1	-0.44
Reactome Gene Sets	R-MMU-9646399	Aggrephagy	-1.9	3	2.9	-0.42
Reactome Gene Sets	R-MMU-5173105	O-linked glycosylation	-1.9	2.1	2.6	-0.39
Reactome Gene Sets	R-MMU-6809371	Formation of the cornified envelope	-1.8	2.2	2.7	-0.39
Reactome Gene Sets	R-MMU-9748784	Drug ADME	-1.8	2.2	2.7	-0.39
Reactome Gene Sets	R-MMU-189085	Digestion of dietary carbohydrate	-1.8	5.5	3.4	-0.38
Reactome Gene Sets	R-MMU-70635	Urea cycle	-1.8	5.5	3.4	-0.38
Reactome Gene Sets	R-MMU-2980736	Peptide hormone metabolism	-1.8	2.4	2.7	-0.34
Reactome Gene Sets	R-MMU-3000171	Non-integrin membrane-ECM interactions	-1.8	2.9	2.8	-0.34
Reactome Gene Sets	R-MMU-390247	Beta-oxidation of very long chain fatty acids	-1.7	5	3.2	-0.29
Reactome Gene Sets	R-MMU-83936	Transport of nucleosides and free purine and pyrimidine bases across the plasma membrane	-1.7	5	3.2	-0.29
Reactome Gene Sets	R-MMU-1362409	Mitochondrial iron-sulfur cluster biogenesis	-1.7	5	3.2	-0.29
Reactome Gene Sets	R-MMU-9663891	Selective autophagy	-1.7	2.3	2.5	-0.26
Reactome Gene Sets	R-MMU-1475029	Reversible hydration of carbon dioxide	-1.6	4.5	3	-0.21
Reactome Gene Sets	R-MMU-71064	Lysine catabolism	-1.6	4.5	3	-0.21
Reactome Gene Sets	R-MMU-8935690	Digestion	-1.6	3.5	2.7	-0.2
Reactome Gene Sets	R-MMU-1566948	Elastic fibre formation	-1.6	2.6	2.5	-0.19
Reactome Gene Sets	R-MMU-9748787	Azathioprine ADME	-1.5	3.3	2.6	-0.15
Reactome Gene Sets	R-MMU-112409	RAF-independent MAPK1/3 activation	-1.5	3.3	2.6	-0.15
Reactome Gene Sets	R-MMU-3371571	HSF1-dependent transactivation	-1.5	3.3	2.6	-0.15
Reactome Gene Sets	R-MMU-3371568	Attenuation phase	-1.5	4.2	2.8	-0.14
Reactome Gene Sets	R-MMU-8964539	Glutamate and glutamine metabolism	-1.5	4.2	2.8	-0.14
Reactome Gene Sets	R-MMU-3000178	ECM proteoglycans	-1.5	2.5	2.4	-0.12
Reactome Gene Sets	R-MMU-9013408	RHOG GTPase cycle	-1.5	2.1	2.3	-0.12
Reactome Gene Sets	R-MMU-111885	Opioid Signalling	-1.5	2.1	2.3	-0.12
Reactome Gene Sets	R-MMU-8873719	RAB geranylgeranylation	-1.4	2.2	2.2	-0.092
Reactome Gene Sets	R-MMU-2142753	Arachidonic acid metabolism	-1.4	2.2	2.2	-0.092
Reactome Gene Sets	R-MMU-375165	NCAM signaling for neurite out-growth	-1.4	2.7	2.4	-0.084
Reactome Gene Sets	R-MMU-8978934	Metabolism of cofactors	-1.4	3.9	2.6	-0.076
Reactome Gene Sets	R-MMU-216083	Integrin cell surface interactions	-1.4	2	2.1	-0.058
Reactome Gene Sets	R-MMU-112043	PLC beta mediated events	-1.4	2.6	2.3	-0.055
Reactome Gene Sets	R-MMU-2129379	Molecules associated with elastic fibres	-1.4	2.6	2.3	-0.055
Reactome Gene Sets	R-MMU-432142	Platelet sensitization by LDL	-1.3	3.6	2.5	-0.022
