# Supplementary material for: Multi-omics analysis reveals the effects of microbiota on oral homeostasis
Source: Front Immunol. 2022 Sep 20;13:1005992. doi: 10.3389/fimmu.2022.1005992 (PMC9533175; doi:10.3389/fimmu.2022.1005992)
Supplement: Supplementary file 6 [file Table_5.xlsx]

## Sheet: stress_MetaboAnalyst_result_pat
	Total	Expected	Hits	Raw p	Holm adjust	FDR	Impact
Parkinson disease	157	8.6131	59	2.05e-34	6.7e-32	6.7e-32	0.059701
Oxidative phosphorylation	149	8.1742	55	1.17e-31	3.8e-29	1.91e-29	0.021898
Alzheimer disease	180	9.8749	55	7.25e-27	2.36e-24	7.91e-25	0.10448
Huntington disease	196	10.753	54	5.76e-24	1.87e-21	4.71e-22	0.029412
Thermogenesis	253	13.88	58	2.67e-21	8.62e-19	1.74e-19	0.20482
Non-alcoholic fatty liver disease (NAFLD)	152	8.3388	42	6.26e-19	2.02e-16	3.41e-17	0.11765
Retrograde endocannabinoid signaling	167	9.1617	40	9.97e-16	3.2e-13	4.66e-14	0.27381
Cardiac muscle contraction	90	4.9374	23	3.35e-10	1.07e-07	1.37e-08	0.4186
Citrate cycle (TCA cycle)	52	2.8527	16	9.14e-09	2.92e-06	3.32e-07	2.7727
Protein processing in endoplasmic reticulum	170	9.3263	26	1.84e-06	0.00058546	6.02e-05	0.15094
Pyruvate metabolism	69	3.7854	15	3.72e-06	0.0011798	0.00011064	1.9245
Glycolysis or Gluconeogenesis	97	5.3215	17	1.84e-05	0.0058246	0.00050228	2.0923
Valine, leucine and isoleucine degradation	98	5.3763	17	2.12e-05	0.0066733	0.00053288	1.4271
Vasopressin-regulated water reabsorption	45	2.4687	11	2.28e-05	0.0071681	0.0005332	0.33333
Proteasome	46	2.5236	11	2.85e-05	0.0089313	0.00062206	0
Phagosome	181	9.9297	24	5.21e-05	0.016261	0.0010652	0.11842
Fatty acid degradation	100	5.486	16	0.0001011	0.031441	0.0019446	2.9496
Ribosome	174	9.5457	22	0.00021305	0.066045	0.0038704	0
beta-Alanine metabolism	64	3.5111	11	0.000647	0.19992	0.011135	1.7593
Calcium signaling pathway	202	11.082	23	0.00070704	0.21777	0.01156	0.50746
Tight junction	167	9.1617	20	0.00082047	0.25189	0.012776	0.2963
Epstein-Barr virus infection	232	12.728	25	0.00095214	0.29135	0.014152	0.23448
PPAR signaling pathway	92	5.0472	13	0.0014727	0.44917	0.020938	0.59322
Arginine and proline metabolism	128	7.0221	16	0.0016868	0.51279	0.022983	0.65812
Salivary secretion	95	5.2117	13	0.0019805	0.60008	0.025904	0.27692
Mucin type O-glycan biosynthesis	43	2.359	8	0.0020661	0.62396	0.025985	0.875
Hepatitis C	162	8.8874	18	0.0033745	1	0.038114	0.3299
Adrenergic signaling in cardiomyocytes	162	8.8874	18	0.0033745	1	0.038114	0.69014
Galactose metabolism	78	4.2791	11	0.0033802	1	0.038114	0.85915
Antigen processing and presentation	91	4.9923	12	0.0039653	1	0.042951	0.5
Glutathione metabolism	103	5.6506	13	0.0040719	1	0.042951	1.1014
Glucagon signaling pathway	130	7.1318	15	0.0050181	1	0.051279	0.45783
Influenza A	169	9.2714	18	0.0052819	1	0.052339	0.18584
Cell adhesion molecules (CAMs)	171	9.3811	18	0.0059655	1	0.056089	0.08046
Peroxisome	84	4.6083	11	0.0060034	1	0.056089	0
Dilated cardiomyopathy (DCM)	97	5.3215	12	0.0066535	1	0.060436	0.34783
Insulin secretion	98	5.3763	12	0.0072157	1	0.063771	0.33333
Tryptophan metabolism	130	7.1318	14	0.011853	1	0.102	0.568
Propanoate metabolism	81	4.4437	10	0.012841	1	0.10767	0.98611
Amoebiasis	120	6.5832	13	0.014308	1	0.11697	0.087719
Histidine metabolism	71	3.8951	9	0.015137	1	0.12073	0.51613
Endocytosis	275	15.087	24	0.01654	1	0.12735	0.087591
AMPK signaling pathway	149	8.1742	15	0.016746	1	0.12735	0.21277
Type I diabetes mellitus	73	4.0048	9	0.017924	1	0.13321	0
Glycerolipid metabolism	99	5.4312	11	0.019528	1	0.1419	1.3103
cGMP-PKG signaling pathway	183	10.039	17	0.023367	1	0.16151	0.18293
Fructose and mannose metabolism	89	4.8826	10	0.023589	1	0.16151	0.66216
Lysine degradation	115	6.3089	12	0.023708	1	0.16151	0.55844
Measles	145	7.9548	14	0.028058	1	0.18724	0.22472
Viral carcinogenesis	231	12.673	20	0.029091	1	0.19025	0
Pantothenate and CoA biosynthesis	46	2.5236	6	0.038573	1	0.24732	0.61905
Gap junction	97	5.3215	10	0.039681	1	0.24953	0.30769
Estrogen signaling pathway	142	7.7902	13	0.048136	1	0.29397	0.2987
Legionellosis	61	3.3465	7	0.048546	1	0.29397	0.043478
Prion diseases	37	2.0298	5	0.049946	1	0.29526	0.0625
Human cytomegalovirus infection	261	14.319	21	0.050564	1	0.29526	0.28834
Gastric acid secretion	88	4.8277	9	0.051569	1	0.29585	0.26923
Parathyroid hormone synthesis, secretion and action	117	6.4187	11	0.056155	1	0.31244	0.39024
Apelin signaling pathway	146	8.0096	13	0.057729	1	0.31244	0.53333
Spliceosome	132	7.2416	12	0.058572	1	0.31244	0
Central carbon metabolism in cancer	104	5.7055	10	0.058899	1	0.31244	0.13393
Allograft rejection	64	3.5111	7	0.060195	1	0.31244	0
Longevity regulating pathway - multiple species	64	3.5111	7	0.060195	1	0.31244	0.39623
Amphetamine addiction	78	4.2791	8	0.063359	1	0.32009	0.27885
Protein export	28	1.5361	4	0.064605	1	0.32009	0
One carbon pool by folate	28	1.5361	4	0.064605	1	0.32009	1.6333
Human papillomavirus infection	364	19.969	27	0.068059	1	0.32203	0.21875
Glutamatergic synapse	121	6.6381	11	0.068172	1	0.32203	0.4
Fat digestion and absorption	53	2.9076	6	0.068859	1	0.32203	0.030303
cAMP signaling pathway	240	13.166	19	0.068935	1	0.32203	0.72951
Drug metabolism - other enzymes	151	8.2839	13	0.071431	1	0.32621	0.57778
Hypertrophic cardiomyopathy (HCM)	94	5.1569	9	0.07231	1	0.32621	0.15217
Graft-versus-host disease	67	3.6756	7	0.073421	1	0.32621	0.043478
Type II diabetes mellitus	54	2.9625	6	0.074058	1	0.32621	0.45161
Cortisol synthesis and secretion	81	4.4437	8	0.075581	1	0.32621	0.35593
Choline metabolism in cancer	109	5.9798	10	0.075818	1	0.32621	0.30189
Cholinergic synapse	124	6.8027	11	0.078196	1	0.32795	0.42623
Arginine biosynthesis	42	2.3041	5	0.078226	1	0.32795	0.4
GnRH signaling pathway	96	5.2666	9	0.080224	1	0.33207	0.29787
Protein digestion and absorption	141	7.7353	12	0.086549	1	0.35377	0
HIF-1 signaling pathway	127	6.9673	11	0.0891	1	0.3597	0.34146
Phospholipase D signaling pathway	159	8.7228	13	0.097455	1	0.38373	0.57971
GnRH secretion	72	3.9499	7	0.098973	1	0.38373	0.14894
Cellular senescence	190	10.423	15	0.099504	1	0.38373	0.16667
Cysteine and methionine metabolism	115	6.3089	10	0.099747	1	0.38373	0.51456
Dopaminergic synapse	146	8.0096	12	0.10516	1	0.39985	0.45833
Leukocyte transendothelial migration	119	6.5284	10	0.11789	1	0.44312	0.12088
Proteoglycans in cancer	212	11.63	16	0.12185	1	0.44723	0.215
Relaxin signaling pathway	135	7.4061	11	0.12248	1	0.44723	0.4
Collecting duct acid secretion	35	1.9201	4	0.12309	1	0.44723	0
Linoleic acid metabolism	78	4.2791	7	0.13524	1	0.48597	0.78049
Glyoxylate and dicarboxylate metabolism	93	5.102	8	0.13753	1	0.48884	0.625
Arrhythmogenic right ventricular cardiomyopathy (ARVC)	79	4.334	7	0.14185	1	0.49875	0.063492
Hematopoietic cell lineage	94	5.1569	8	0.1436	1	0.49955	0
TGF-beta signaling pathway	95	5.2117	8	0.1498	1	0.51562	0.175
Amino sugar and nucleotide sugar metabolism	157	8.6131	12	0.15373	1	0.52365	0.54658
Platinum drug resistance	81	4.4437	7	0.15551	1	0.52425	0.06
Insulin signaling pathway	143	7.845	11	0.16191	1	0.53696	0.30303
Autoimmune thyroid disease	82	4.4985	7	0.16256	1	0.53696	0
Fatty acid elongation	69	3.7854	6	0.17661	1	0.5775	2.2152
Starch and sucrose metabolism	70	3.8402	6	0.18489	1	0.59861	0.58904
Cocaine addiction	56	3.0722	5	0.192	1	0.61552	0.12346
Purine metabolism	231	12.673	16	0.20067	1	0.63569	1.7647
Viral myocarditis	88	4.8277	7	0.20769	1	0.63569	0
Carbohydrate digestion and absorption	73	4.0048	6	0.21062	1	0.63569	0.04918
Bacterial invasion of epithelial cells	73	4.0048	6	0.21062	1	0.63569	0.093023
Antifolate resistance	58	3.1819	5	0.21159	1	0.63569	0.033333
Fluid shear stress and atherosclerosis	152	8.3388	11	0.21281	1	0.63569	0.11429
Complement and coagulation cascades	89	4.8826	7	0.21563	1	0.63569	0.23077
Human T-cell leukemia virus 1 infection	251	13.77	17	0.21713	1	0.63569	0.076923
Long-term potentiation	74	4.0597	6	0.21946	1	0.63569	0.83871
Intestinal immune network for IgA production	44	2.4139	4	0.22034	1	0.63569	0.1
Sulfur metabolism	44	2.4139	4	0.22034	1	0.63569	0.4386
Necroptosis	186	10.204	13	0.22165	1	0.63569	0.19149
Glycine, serine and threonine metabolism	90	4.9374	7	0.22369	1	0.63569	0.67045
Melanogenesis	106	5.8152	8	0.22571	1	0.63569	0.31818
Kaposi sarcoma-associated herpesvirus infection	221	12.124	15	0.23268	1	0.63569	0.19847
Circadian entrainment	107	5.8701	8	0.23323	1	0.63569	0.77586
Pancreatic secretion	123	6.7478	9	0.23331	1	0.63569	0.088889
Aldosterone synthesis and secretion	123	6.7478	9	0.23331	1	0.63569	0.28986
Cushing syndrome	172	9.436	12	0.23522	1	0.63569	0.31897
Renin secretion	93	5.102	7	0.24845	1	0.66592	0.19643
Adipocytokine signaling pathway	78	4.2791	6	0.25598	1	0.67583	0.27907
Prostate cancer	110	6.0346	8	0.25628	1	0.67583	0.16393
Human immunodeficiency virus 1 infection	243	13.331	16	0.26029	1	0.68	0.17164
Phosphatidylinositol signaling system	127	6.9673	9	0.26202	1	0.68	1.5974
Autophagy - animal	144	7.8999	10	0.26628	1	0.68051	0.25
Alcoholism	211	11.576	14	0.26906	1	0.68051	0.24
SNARE interactions in vesicular transport	33	1.8104	3	0.27054	1	0.68051	0.21053
Taurine and hypotaurine metabolism	33	1.8104	3	0.27054	1	0.68051	0.31034
Thyroid hormone signaling pathway	129	7.077	9	0.27677	1	0.69088	0.39623
Ovarian steroidogenesis	81	4.4437	6	0.28437	1	0.70416	0.25
Axon guidance	181	9.9297	12	0.29079	1	0.70416	0.1745
GABAergic synapse	98	5.3763	7	0.2914	1	0.70416	0.33929
RNA degradation	82	4.4985	6	0.29399	1	0.70416	0.048387
Alanine, aspartate and glutamate metabolism	66	3.6208	5	0.29517	1	0.70416	0.55738
Oxytocin signaling pathway	165	9.052	11	0.29608	1	0.70416	0.32895
Phototransduction	35	1.9201	3	0.30097	1	0.70416	0.12766
Autophagy - other	35	1.9201	3	0.30097	1	0.70416	0.30556
Glycerophospholipid metabolism	149	8.1742	10	0.30147	1	0.70416	0.74286
Nitrogen metabolism	36	1.975	3	0.31625	1	0.73343	0.043478
RNA transport	169	9.2714	11	0.32337	1	0.74467	0.16822
alpha-Linolenic acid metabolism	69	3.7854	5	0.32791	1	0.74984	0.40385
Thyroid cancer	37	2.0298	3	0.33155	1	0.75289	0.12
Growth hormone synthesis, secretion and action	120	6.5832	8	0.3373	1	0.75546	0.39683
Inositol phosphate metabolism	120	6.5832	8	0.3373	1	0.75546	0.77647
Vascular smooth muscle contraction	156	8.5582	10	0.35248	1	0.77945	0.26761
N-Glycan biosynthesis	88	4.8277	6	0.35278	1	0.77945	0.4557
Ferroptosis	72	3.9499	5	0.36099	1	0.78026	0.054054
Ether lipid metabolism	72	3.9499	5	0.36099	1	0.78026	0.51163
Proximal tubule bicarbonate reclamation	39	2.1396	3	0.36208	1	0.78026	0.021277
Rheumatoid arthritis	89	4.8826	6	0.36269	1	0.78026	0.020408
MAPK signaling pathway	299	16.403	18	0.37626	1	0.80417	0.29032
Homologous recombination	41	2.2493	3	0.3924	1	0.83321	0.025
Cholesterol metabolism	59	3.2368	4	0.4072	1	0.85356	0.059829
Endometrial cancer	59	3.2368	4	0.4072	1	0.85356	0.13043
Hippo signaling pathway - multiple species	26	1.4264	2	0.42148	1	0.87786	0.27907
Glioma	78	4.2791	5	0.42716	1	0.88406	0.28767
Ras signaling pathway	239	13.112	14	0.43961	1	0.90047	0.36458
Maturity onset diabetes of the young	27	1.4812	2	0.4406	1	0.90047	0.029412
Longevity regulating pathway	98	5.3763	6	0.45182	1	0.91768	0.31481
Mitophagy - animal	63	3.4562	4	0.4569	1	0.92227	0.081633
VEGF signaling pathway	64	3.5111	4	0.46912	1	0.93521	0.18182
FoxO signaling pathway	136	7.461	8	0.47189	1	0.93521	0.10714
Hippo signaling pathway	154	8.4485	9	0.47189	1	0.93521	0.12745
Renin-angiotensin system	47	2.5784	3	0.48052	1	0.94657	0
Platelet activation	139	7.6256	8	0.49673	1	0.96594	0.26744
Endocrine resistance	103	5.6506	6	0.50025	1	0.96594	0.24638
Morphine addiction	103	5.6506	6	0.50025	1	0.96594	0.28
Apoptosis	140	7.6805	8	0.50494	1	0.96594	0.063063
Pentose phosphate pathway	67	3.6756	4	0.50512	1	0.96594	0.52381
Oocyte meiosis	123	6.7478	7	0.51589	1	0.977	0.24706
Terpenoid backbone biosynthesis	68	3.7305	4	0.51688	1	0.977	0.33871
Butanoate metabolism	69	3.7854	4	0.52851	1	0.9906	0.43636
Various types of N-glycan biosynthesis	51	2.7979	3	0.5358	1	0.9906	0.325
Regulation of lipolysis in adipocytes	70	3.8402	4	0.54	1	0.9906	0.18333
Long-term depression	70	3.8402	4	0.54	1	0.9906	0.34783
Synaptic vesicle cycle	89	4.8826	5	0.54371	1	0.9906	0.058824
ECM-receptor interaction	89	4.8826	5	0.54371	1	0.9906	0.22917
Systemic lupus erythematosus	145	7.9548	8	0.54529	1	0.9906	0
Arachidonic acid metabolism	164	8.9971	9	0.54856	1	0.99105	1.1795
Regulation of actin cytoskeleton	221	12.124	12	0.55728	1	1	0.37349
Hepatocellular carcinoma	186	10.204	10	0.57262	1	1	0.10169
PD-L1 expression and PD-1 checkpoint pathway in cancer	92	5.0472	5	0.57357	1	1	0.2
Insulin resistance	130	7.1318	7	0.5753	1	1	0.051471
Drug metabolism - cytochrome P450	169	9.2714	9	0.58525	1	1	0.18868
Thyroid hormone synthesis	94	5.1569	5	0.5929	1	1	0.13684
Primary immunodeficiency	36	1.975	2	0.5951	1	1	0
mRNA surveillance pathway	95	5.2117	5	0.60238	1	1	0.23214
Vitamin B6 metabolism	37	2.0298	2	0.61016	1	1	0.15385
Serotonergic synapse	173	9.4908	9	0.61357	1	1	0.16667
Fatty acid biosynthesis	77	4.2242	4	0.61614	1	1	2.407
Synthesis and degradation of ketone bodies	17	0.93263	1	0.61705	1	1	0.7
Retinol metabolism	116	6.3638	6	0.61761	1	1	1.322
Pancreatic cancer	78	4.2791	4	0.62636	1	1	0.15789
Fc gamma R-mediated phagocytosis	98	5.3763	5	0.63005	1	1	0.22222
Nicotinate and nicotinamide metabolism	98	5.3763	5	0.63005	1	1	0.82927
Aminoacyl-tRNA biosynthesis	118	6.4735	6	0.63425	1	1	0.12371
Glycosylphosphatidylinositol (GPI)-anchor biosynthesis	39	2.1396	2	0.63899	1	1	0.30233
Taste transduction	121	6.6381	6	0.65838	1	1	0.14286
Bladder cancer	41	2.2493	2	0.66612	1	1	0.032258
Amyotrophic lateral sclerosis (ALS)	62	3.4013	3	0.66883	1	1	0.25926
Staphylococcus aureus infection	123	6.7478	6	0.67391	1	1	0.051282
Pyrimidine metabolism	123	6.7478	6	0.67391	1	1	0.94574
Prolactin signaling pathway	83	4.5534	4	0.67478	1	1	0.090909
C-type lectin receptor signaling pathway	124	6.8027	6	0.6815	1	1	0.1
Phenylalanine, tyrosine and tryptophan biosynthesis	43	2.359	2	0.69158	1	1	0.2439
Cytosolic DNA-sensing pathway	65	3.5659	3	0.69985	1	1	0.28125
Herpes simplex virus 1 infection	439	24.084	22	0.70223	1	1	0.29545
Selenocompound metabolism	44	2.4139	2	0.7037	1	1	0.14286
Lysosome	128	7.0221	6	0.71071	1	1	0
Mismatch repair	22	1.2069	1	0.71131	1	1	0
Thiamine metabolism	46	2.5236	2	0.72674	1	1	0.10526
Glycosphingolipid biosynthesis - ganglio series	46	2.5236	2	0.72674	1	1	0.18966
Colorectal cancer	89	4.8826	4	0.72691	1	1	0.12162
AGE-RAGE signaling pathway in diabetic complications	110	6.0346	5	0.72837	1	1	0.074627
RIG-I-like receptor signaling pathway	68	3.7305	3	0.72862	1	1	0.33962
Hedgehog signaling pathway	48	2.6333	2	0.74825	1	1	0.14286
NOD-like receptor signaling pathway	215	11.795	10	0.74878	1	1	0.09697
Tuberculosis	195	10.698	9	0.74949	1	1	0.11765
Adherens junction	71	3.8951	3	0.75519	1	1	0.14667
Acute myeloid leukemia	71	3.8951	3	0.75519	1	1	0.20833
Pathways in cancer	570	31.27	28	0.75739	1	1	0.11215
Glycosaminoglycan biosynthesis - heparan sulfate / heparin	26	1.4264	1	0.76974	1	1	0
Melanoma	73	4.0048	3	0.7717	1	1	0.090909
Fanconi anemia pathway	51	2.7979	2	0.77778	1	1	0
Focal adhesion	201	11.027	9	0.78014	1	1	0.56452
Tyrosine metabolism	118	6.4735	5	0.78257	1	1	0.45968
Inflammatory mediator regulation of TRP channels	162	8.8874	7	0.79227	1	1	0.22472
Transcriptional misregulation in cancer	183	10.039	8	0.79297	1	1	0
Riboflavin metabolism	28	1.5361	1	0.79437	1	1	0.16667
Ascorbate and aldarate metabolism	76	4.1694	3	0.79476	1	1	0.072727
Notch signaling pathway	54	2.9625	2	0.80424	1	1	0.48148
Asthma	29	1.591	1	0.80567	1	1	0
JAK-STAT signaling pathway	165	9.052	7	0.80745	1	1	0.38889
Biosynthesis of unsaturated fatty acids	81	4.4437	3	0.82885	1	1	0.18182
Apoptosis - multiple species	32	1.7555	1	0.836	1	1	0.060606
Circadian rhythm	32	1.7555	1	0.836	1	1	0.15
Breast cancer	150	8.2291	6	0.83811	1	1	0.18333
PI3K-Akt signaling pathway	359	19.695	16	0.83836	1	1	0.19802
Th17 cell differentiation	106	5.8152	4	0.84041	1	1	0.07619
Phenylalanine metabolism	83	4.5534	3	0.84107	1	1	0.19178
Chagas disease (American trypanosomiasis)	108	5.9249	4	0.85073	1	1	0.097222
Base excision repair	34	1.8653	1	0.85355	1	1	0
Rap1 signaling pathway	219	12.014	9	0.8556	1	1	0.21277
DNA replication	35	1.9201	1	0.86161	1	1	0
Toxoplasmosis	111	6.0895	4	0.86514	1	1	0.047619
ErbB signaling pathway	88	4.8277	3	0.86835	1	1	0.66667
Basal cell carcinoma	64	3.5111	2	0.87327	1	1	0.04
Chemokine signaling pathway	203	11.137	8	0.87461	1	1	0.21875
Th1 and Th2 cell differentiation	90	4.9374	3	0.87805	1	1	0.042254
Ribosome biogenesis in eukaryotes	116	6.3638	4	0.88652	1	1	0
Wnt signaling pathway	163	8.9422	6	0.88921	1	1	0.20732
Glycosphingolipid biosynthesis - globo and isoglobo series	39	2.1396	1	0.88965	1	1	0.25641
Endocrine and other factor-regulated calcium reabsorption	68	3.7305	2	0.89399	1	1	0.071429
Metabolism of xenobiotics by cytochrome P450	188	10.314	7	0.89691	1	1	0.35714
Small cell lung cancer	95	5.2117	3	0.89959	1	1	0.058824
Natural killer cell mediated cytotoxicity	121	6.6381	4	0.90488	1	1	0.10309
Renal cell carcinoma	71	3.8951	2	0.90742	1	1	0.035088
Non-small cell lung cancer	72	3.9499	2	0.91153	1	1	0.10714
Nucleotide excision repair	43	2.359	1	0.91201	1	1	0
Chemical carcinogenesis	194	10.643	7	0.91342	1	1	0.033784
Toll-like receptor signaling pathway	99	5.4312	3	0.91428	1	1	0.22892
Sphingolipid metabolism	73	4.0048	2	0.91547	1	1	0.86885
Leishmaniasis	74	4.0597	2	0.91924	1	1	0.037736
Neurotrophin signaling pathway	126	6.9124	4	0.92056	1	1	0.097561
African trypanosomiasis	46	2.5236	1	0.92576	1	1	0.0625
Chronic myeloid leukemia	77	4.2242	2	0.92963	1	1	0.036364
Steroid biosynthesis	77	4.2242	2	0.92963	1	1	0.17347
Nicotine addiction	47	2.5784	1	0.92985	1	1	0.015625
Gastric cancer	154	8.4485	5	0.93015	1	1	0.12621
Osteoclast differentiation	131	7.1867	4	0.93388	1	1	0.15789
Cytokine-cytokine receptor interaction	296	16.239	11	0.93804	1	1	0.125
Mineral absorption	81	4.4437	2	0.94154	1	1	0.011765
Glycosphingolipid biosynthesis - lacto and neolacto series	81	4.4437	2	0.94154	1	1	0.32456
ABC transporters	186	10.204	6	0.94644	1	1	0
Folate biosynthesis	83	4.5534	2	0.94674	1	1	0.20225
EGFR tyrosine kinase inhibitor resistance	83	4.5534	2	0.94674	1	1	0.56061
Hepatitis B	163	8.9422	5	0.94889	1	1	0.066667
Sphingolipid signaling pathway	139	7.6256	4	0.95104	1	1	0.13415
B cell receptor signaling pathway	86	4.718	2	0.95374	1	1	0.081633
Pentose and glucuronate interconversions	89	4.8826	2	0.95984	1	1	0.20588
Neuroactive ligand-receptor interaction	402	22.054	15	0.96015	1	1	0.096591
IL-17 signaling pathway	91	4.9923	2	0.96348	1	1	0
Inflammatory bowel disease (IBD)	60	3.2916	1	0.96642	1	1	0
Progesterone-mediated oocyte maturation	94	5.1569	2	0.96835	1	1	0.075
Vitamin digestion and absorption	63	3.4562	1	0.97168	1	1	0
Yersinia infection	126	6.9124	3	0.97208	1	1	0.094737
mTOR signaling pathway	158	8.6679	4	0.97671	1	1	0.35714
Viral protein interaction with cytokine and cytokine receptor	103	5.6506	2	0.97948	1	1	0.027397
Steroid hormone biosynthesis	188	10.314	5	0.97953	1	1	0.25381
p53 signaling pathway	71	3.8951	1	0.98201	1	1	0.015625
T cell receptor signaling pathway	107	5.8701	2	0.98311	1	1	0.042254
Ubiquitin mediated proteolysis	138	7.5707	3	0.98346	1	1	0
Bile secretion	246	13.496	7	0.98383	1	1	0.042254
MicroRNAs in cancer	303	16.623	9	0.98728	1	1	0.031963
TNF signaling pathway	113	6.1992	2	0.98741	1	1	0.010309
Fc epsilon RI signaling pathway	78	4.2791	1	0.98791	1	1	0.04
Pertussis	86	4.718	1	0.99233	1	1	0
Neomycin, kanamycin and gentamicin biosynthesis	86	4.718	1	0.99233	1	1	0.02381
Signaling pathways regulating pluripotency of stem cells	138	7.5707	2	0.99639	1	1	0.030612
Ubiquinone and other terpenoid-quinone biosynthesis	103	5.6506	1	0.99708	1	1	0.011628
NF-kappa B signaling pathway	113	6.1992	1	0.99835	1	1	0.01875
Porphyrin and chlorophyll metabolism	183	10.039	1	0.99997	1	1	0.074074
Olfactory transduction	1141	62.596	5	1	1	1	0.27907
