# Supplementary material for: Multi-omics analysis reveals the effects of microbiota on oral homeostasis
Source: Front Immunol. 2022 Sep 20;13:1005992. doi: 10.3389/fimmu.2022.1005992 (PMC9533175; doi:10.3389/fimmu.2022.1005992)
Supplement: Supplementary file 7 [file Table_6.xlsx]

## Sheet: Sheet0
© 2000-2022 QIAGEN. All rights reserved.
ID	Molecules in Network	Score	Focus Molecules	Top Diseases and Functions
1	AASS,ADCY8,ADK,ALG5,ARHGDIB,ATAD3A,B3GNT3,CLMN,Creb,DCTN3,DHH,ECI2,EGFR,EHF,FKBP11,FOLR1,G protein alpha,HSD17B10,KCNN4,KIT,LGALS12,Lh,MRPL43,MRPL49,PAX1,PDCD4,RBBP7,SOD1,Tchh,TFG,THY1,TMED3,TNFRSF11A,TUBA4A,UBA1	33	32	[Cancer, Organismal Injury and Abnormalities, Reproductive System Disease]
2	ABCD3,ACOT2,ACOX1,AKR1B1,ANG,ATP6V0C,BCAM,BCR (complex),Cald1,CALML4,CIDEA,COX5A,CRAT,DLST,EHHADH,ELN,FAM107B,FH,GATA6,GCDH,Histone h4,KIF1A,LOXL1,MAG,MAOB,NDUFA1,NDUFA3,NDUFS4,NEURL1,PRMT1,SHANK2,SLC25A12,SUCLA2,TES,Vegf	33	32	[Lipid Metabolism, Nucleic Acid Metabolism, Small Molecule Biochemistry]
3	ACAA1,ACAA2,amylase,AOC1,BHLHA15,CDK5RAP3,CFH,CFTR,CHRM1,collagen,DERL3,DMBT1,DNAJC3,ERK1/2,GJB1,HADH,Hedgehog,HSD17B11,MPZ,NSFL1C,PEA15,PGLYRP1,PLEC,PTGFR,RAB26,RAB27B,SLC38A1,Slfn2,STX4,SYTL3,TFF2,Tmsb4x (includes others),TRIM2,VAMP2,XBP1	31	31	[Cellular Compromise, Cellular Function and Maintenance, Molecular Transport]
4	ACP3,ADM2,ALDH1L2,Alpha catenin,ATP2A3,CA6,COL5A1,Collagen(s),CSN3,DBP,DDX1,EGLN,EIF2S1,ERFE,F12,GCNT1,GDF5,Gm12854/S100a11,Gm21596/Hmgb1,GRHPR,ITGB3,NFIC,ODAM,PHLDA1,PKM,PLIN4,PPIF,PURA,RTCB,RTRAF,SAR1A,SERPINC1,SERPINE1,SLC16A7,Smad2/3	31	31	[Cardiovascular Disease, Hematological Disease, Organismal Injury and Abnormalities]
5	ALCAM,BPIFA1,C1QBP,CLEC7A,Cytochrome bc1,cytochrome-c oxidase,Dcpp1 (includes others),FLII,GGT1,Gsta4,HSD11B1,IKKA/B,KCNJ11,Mff,Mitochondrial complex 1,MT-CO1,MT-CO2,MT-CO3,MUC5AC,MUC5B,NDUFS1,NDUFS3,NFkB (complex),PADI2,PAWR,Perm1,PGRMC2,SCO2,SDHB,SEC22B,SLC25A3,SPDEF,TOLLIP,UQCRC2,USP7	29	30	[Developmental Disorder, Hereditary Disorder, Metabolic Disease]
6	ACTC1,Alp,Apol9a/Apol9b,AQP5,B4GALNT2,BCS1L,BGLAP,BPNT1,BTNL2,CD93,CLDN3,CLDN7,collagen type i (family),CS,DMP1,EPCAM,Flg,FOXC1,GALNT3,GP2,GPD2,H3-3A/H3-3B,Histone h3,KCNK6,Mucl1/Mucl2,NR1D1,NUPR1,OGN,Osteocalcin,RNA polymerase II,RUNX2,S100A4,SERPINA3,SORBS1,SOX8	29	30	[Connective Tissue Development and Function, Protein Synthesis, Skeletal and Muscular System Development and Function]
7	Actin,Alpha tubulin,ARG1,C4orf19,CAPZA2,CITED4,CSPG4,DRP2,ECM1,Elf5,ENPP3,F5,Hrg,Ige,ISLR2,MAP4,MTOR,MYOM1,NEURL1B,Nos1ap,PARVB,PLS1,Ppbp,PRX,Rac,RTN4,S1PR1,SOCS2,STAT5a/b,Tpm1,Tpm2,TUBB4A,UQCRFS1,VASP,Wfdc18	29	30	[Developmental Disorder, Hereditary Disorder, Neurological Disease]
8	ABRACL,ACOT9,Atp5e,chemokine,CHMP1A,DYSF,EEF1E1,FOXA1,FOXA2,GALT,Hdac,HLA-DOB,HNRNPAB,HSPB1,ICA1,IDH3A,IL33,IRX3,MHC Class II (complex),MTPN,NCKAP1,NHP2,NME1,NOTCH4,Pka,PLPP3,PREP,PRKACA,Proinsulin,PSAP,RPS14,SERP1,SLC17A9,SLC6A14,SLIT2	29	30	[Cellular Development, Cellular Growth and Proliferation, Embryonic Development]
9	26s Proteasome,Akt,ANKRD2,APPL2,C1QTNF6,CA3,CAV2,CAV3,CNBP,DUSP3,EEF1A2,GRB14,HSBP1,HSPB2,MB,MYMK,MYOD1,NFAT (complex),NKX3-1,p85 (pik3r),PABPC1,PEBP1,PIK3AP1,PP2A,PPP3CA,PRDX3,PSMC3,PSMC5,RAPSN,SIRT2,TNNT3,TRIM72,USP14,VGF,YAP/TAZ	27	29	[Organ Morphology, Organismal Injury and Abnormalities, Skeletal and Muscular Disorders]
10	ADRB,ALDH2,APC2,APLNR,BAK1,CAMK2A,CDH1,CHRM3,CYP51A1,cytochrome C,DPP4,EEF1D,ELAPOR1,ERO1B,GNMT,Gsk3,GSS,GSTA3,GSTA5,H2-T10,HK2,INHBB,Insulin,Ldh (complex),LDHA,NKX2-5,PHGDH,PI3K (complex),PMEL,RTL8B,SHMT2,SLC1A3,SPRR1A,TFRC,TRIM54	27	29	[Amino Acid Metabolism, Organismal Injury and Abnormalities, Small Molecule Biochemistry]
11	AGR2,BAG3,BAG6,CA2,Collagen type I (complex),CREB3L1,DCN,DUSP5,EPHB1,EPS8,ERK,FBN1,FBP1,FMOD,GOT2,GPI,Hsp90,HSPA1A/HSPA1B,HSPA8,IDH1,IL1,LUM,MAP1S,MYH11,PPP1R1B,PRDX5,PRKAA,RASAL3,Secretase gamma,SEPTIN11,SEPTIN2,SERPINH1,STIP1,SYP,Tlr	25	28	[Connective Tissue Disorders, Hair and Skin Development and Function, Organ Morphology]
12	ADRB1,CaMKII,EIF4B,FSCN1,G protein alphai,HLA-A,HSPD1,IFI16,Ifn,IFN alpha/beta,IFN Beta,Ifnar,Ighg3,IL12 (complex),IL12 (family),Interferon alpha,IRF5,IRF7,IRF9,ISG15,ISG20,LGALS3BP,MAVS,Mx2,OAS1,OAS2,Oasl2,Raet1d/Raet1e,RAMP1,RPSA,RRAD,TAP1,TARDBP,TNK1,USP18	22	26	[Antimicrobial Response, Connective Tissue Disorders, Inflammatory Response]
13	ACAT2,CCL28,CD1D,Cd24a,CES1,Cyp4f16/Cyp4f37,GCNT3,Iga,IgG,IgG1,IgG2b,IGHG1,Ighg2b,Ighg2c,IGKC,Igm,Immunoglobulin,LCP1,MAN2A1,MFAP4,MHC II,NTS,PIGR,PON1,PRKAR2B,Rplp1 (includes others),RPS2,RPS29,SOAT1,TBC1D10C,Tgf beta,TNFSF13,TSN,VIP,VLDL-cholesterol	22	26	[Humoral Immune Response, Inflammatory Response, Protein Synthesis]
14	ACAC,AHSG,AMPK,CPT1,ELOVL6,FA2H,FASN,FOXQ1,Gk,IGSF1,INSIG1,JINK1/2,KRT16,LEPR,LPL,MTORC1,Mup1 (includes others),N-cor,Nr1h,OBP2B,PCP4,PDK4,PEPCK,PSME3,RAB12,RGS16,SCD,SLC2A4,STK24,SULT2B1,TBXA2R,THRSP,TMPRSS2,TSH,WFDC2	22	26	[Gastrointestinal Disease, Hepatic System Disease, Liver Steatosis]
15	Ap1,ARG2,Calcineurin protein(s),CD3,CD3E,CSRP3,DNAJA3,DNER,DUSP4,EHD4,F Actin,Fcer1,Jnk,KRT18,KRT19,KRT7,KRT8,MAP2K1/2,Mek,MYOZ2,P2RX4,P38 MAPK,p70 S6k,PIP5K1B,Pkc(s),PLA2G4A,PPIB,PPP2CA,PRDX2,PRKD,PRUNE1,PTPN11,PXN,TCR,USP4	16	22	[Cellular Assembly and Organization, Organismal Injury and Abnormalities, Tissue Development]
16	ABCF2,ALDH18A1,ARFGAP3,ASNS,BECN1,BIRC3,CFTR,CTH,cytokine,DNAJB9,DNAJC3,EDEM1,EIF2AK3,ELL2,FAAH,FNDC3A,MAP1LC3,MECR,MTM1,PCK2,PLPP5,PON2,RPS18,SEC24D,SEC61A1,SEL1L,SLC15A4,SLC33A1,TENT5C,TMBIM6,UBE2J1,WARS1,WFS1,XBP1,YARS1	16	22	[Cell Signaling, Cellular Compromise, Cellular Function and Maintenance]
17	Acot1,Aox3,CA2,CD9,CYP2A6 (includes others),CYP2B6,CYP4A11,FMO2,Ighv1-31,IL2,INPP1,LACC1,LMAN1L,MCL1,MDH2,MPC2,Mup1 (includes others),NEB,NOL3,NUCB2,RCN1,RORC,Scd2,SELENBP1,SLC25A4,SLC34A2,SOCS2,STAT5B,STAT6,SULT1C3,Sult3a1/Sult3a2,THY1,TMEM176B,TNFRSF11A,TOMM70	16	22	[Drug Metabolism, Hematological Disease, Immunological Disease]
18	ADD2,ALDH1A3,ANK3,CA2,CLIC3,COQ10A,CPOX,ELOVL6,FDPS,FOS,GSTA5,H1f1,HOOK1,ITGB3,KLHDC7A,KRT80,MACROH2A1,MAPK8IP2,MEF2A,MIX23,NKX3-1,NOTCH4,Oasl2,PHB,PHLDA1,PKNOX2,PRKCB,PTEN,PTPRT,RUNX1,SEMA3B,SFTPB,TH,TPD52,XIRP2	15	21	[Cellular Development, Organismal Injury and Abnormalities, Skeletal and Muscular Disorders]
19	ADORA2A,Anp32a,Aph1c,APP,Atp5e,CEACAM1,CNN3,DACH1,EHF,Eif1,EIF5A,IL6,ITGA3,KIF5B,LCP1,LRG1,MDK,MFN1,N4BP1,N6AMT1,NDUFAF5,PLA2G12A,PMPCA,PPME1,RTN4,SLC4A3,SRL,TP73,TRIB1,UPF1,USP5,Wfdc15b,XPC,ZC3H12A,ZC3H12D	15	21	[Cellular Development, Cellular Growth and Proliferation, Nervous System Development and Function]
20	ACSL5,AMER2,APOA4,CYP2A6 (includes others),Cyp2g1,Cyp3a25 (includes others),DNAJB11,DTL,FKBP5,GABRP,GALE,GATA4,Gm11568/Krtap9-1,GNA12,GOLGB1,GSTP1,HSD3B1,INMT,LMNA,MLPH,Mt1,MYO5A,NFE2L2,NFE2L3,PSMA7,PSMD12,PSMD5,PSMD7,RAB27A,RUVBL1,SERPINA3,SLC13A1,THRSP,Wfdc12,XBP1	14	20	[Developmental Disorder, Hereditary Disorder, Immunological Disease]
21	AKT1,Alox12e,BPIFA1,CFH,CGNL1,CLOCK,CSF2,CXCL2,DACH1,DUSP5,ENO2,EPHX2,FUNDC2,GPER1,HAUS8,HDHD2,HNF1A,IFNB1,KCNS1,LSM8,LTF,ME3,MGAT2,NFKBIE,NOP58,NPM1,PFKFB2,PIGF,PPM1H,SIDT1,SOCS6,SPINT2,ST14,TRA,ZFP36	14	20	[Cancer, Dermatological Diseases and Conditions, Organismal Injury and Abnormalities]
22	ACTC1,BGLAP,CDX1,CHCHD3,CKM,COL26A1,DNM1L,FMR1,GADD45GIP1,HMOX2,IFITM3,IFNGR1,LYNX1,MDM2,MEF2C,MRPL12,MRPL58,MRPL9,MRPS23,MTUS2,MYH6,MYOT,NDUFA3,NDUFA5,NDUFB10,PRKACA,PRKCG,RB1,RBP1,SRPK3,TNNI2,UQCRFS1,UQCRQ,ZFPM1,ZNF106	12	19	[Cell Cycle, Metabolic Disease, Organismal Injury and Abnormalities]
23	ALCAM,ARHGAP4,ATF3,ATP8B1,CCND2,CGN,CNP,CREB3L2,DHRS7,GATA1,GIMAP4,HHATL,ID4,Ktn1,LRRC38,MAP7,MBP,MEF2B,MEGF6,NEFL,NELL1,OTOF,PAPSS1,PLEKHH1,PLP1,RGS4,SEC11C,SFI1,SLC12A2,TCF3,TCF4,TCF7L2,TJP1,UBE2G1,VDR	12	19	[Neurological Disease, Organismal Injury and Abnormalities, Psychological Disorders]
24	ACTR10,ALDH1B1,B2M,BCL10,CITED2,COL25A1,DBH,DNAJC10,EMC2,ENC1,FCER1G,GBP4,Gm4737,GNG12,H4-16,HES3,HLA-A,IFI16,IFNAR2,IgG2a,IL13RA2,MESD,Mx2,PDX1,PIK3CD,PLAC8,PLCG2,PTGER4,PTGES2,Ptms,RNF24,RTP4,SLAMF8,SMARCA5,TOR1AIP1	12	19	[Antimicrobial Response, Cellular Development, Inflammatory Response]
25	ABLIM1,ASPH,BDNF,BGLAP,BMP1,CACNA1S,CASQ2,CLDN10,COL4A1,COL4A2,COLQ,CTNNB1,DOK7,EPCAM,FIS1,FRAS1,GREM1,HNF1B,ITIH2,JPH2,KCTD14,LAMB1,LOC728392,LTBP1,MACROD1,MMP16,MYLK,Notch,P3H2,PDCL,PKD1,PLOD3,REEP5,TBXT,TRDN	12	19	[Developmental Disorder, Hereditary Disorder, Organismal Injury and Abnormalities]
